# Supplementary material for: 4,4′-[(2,7-Dibromo­fluorene-9,9-di­yl)dimethyl­ene]dipyridinium bis­(perchlorate)
Source: Acta Crystallogr Sect E Struct Rep Online. 2010 Jun 18;66(Pt 7):o1718. doi: 10.1107/S1600536810021859 (PMC3006750; doi:10.1107/S1600536810021859)
Supplement: Supplementary file 1 [file e-66-o1718-sup1.cif]

##############################################################################
###                                                                        ###
###        Electronic paper (Acta Crystallographica Section E)             ###
###                                                                        ###
##############################################################################
#                                                                            #
# This CIF contains the data in a paper accepted for publication in Acta     #
# Crystallographica Section E. It conforms to the requirements of Notes      #
# for Authors for Section E, and has been peer reviewed under the auspices   #
# of the IUCr Commission on Journals.                                        #
#                                                                            #
# Full details of the Crystallographic Information File format               #
# are given in the paper "The Crystallographic Information File (CIF):       #
# a New Standard Archive File for Crystallography" by S. R. Hall, F. H.      #
# Allen and I. D. Brown [Acta Cryst. (1991), A47, 655-685].                  #
#                                                                            #
# The current version of the core CIF dictionary is obtainable from          #
# ftp://ftp.iucr.org/pub/cif_core.dic. The current version number is 2.4.    #
#                                                                            #
# Software is freely available for graphical display of the structure(s) in  #
# this CIF.  For information consult the CIF home page http://www.iucr.org/  #
# cif/home.html                                                              #
#                                                                            #
# This file may be used for bona fide research purposes within the           #
# scientific community so long as proper attribution is given to the journal # 
# article from which it was obtained.                                        #
#                                                                            #
##############################################################################
                                             
data_global
_audit_creation_method     SHELXL-97
_journal_date_recd_electronic     2010-05-13
_journal_date_accepted     2010-06-08
_journal_name_full     'Acta Crystallographica, Section E'
_journal_year     2010
_journal_volume     66
_journal_issue      7
_journal_page_first     o1718
_journal_page_last     o1718
_journal_paper_category     QO
_journal_coeditor_code     HG2685
_publ_contact_author_name     'Zongwei Xuan'
_publ_contact_author_address
;
New Materials & Function Coordination Chemistry Laboratory,
Qingdao University of Science and Technology,
Qingdao Shandong 266042,
People's Republic of China
;
_publ_contact_author_email     zhaopusu@163.com
_publ_contact_author_fax     '86-0532-84023606'
_publ_contact_author_phone     '86-0532-84023606'
_publ_section_title
;
4,4'-[(2,7-Dibromofluorene-9,9-diyl)dimethylene]dipyridinium bis(perchlorate)
;
loop_
    _publ_author_name
    _publ_author_footnote
    _publ_author_address
    'Zongwei Xuan' ?
;
Materials Chemistry Laboratory,
Nanjing University of Science and Technology,
Nanjing 210094,
People's Republic of China
;
    'Shanshan Zhao' ?
;
New Materials & Function Coordination Chemistry Laboratory,
Qingdao University of Science and Technology,
Qingdao Shandong 266042,
People's Republic of China
;
    'Lude Lu' ?
;
Materials Chemistry Laboratory,
Nanjing University of Science and Technology,
Nanjing 210094,
People's Republic of China
;
    'Xin Wang' ?
;
Materials Chemistry Laboratory,
Nanjing University of Science and Technology,
Nanjing 210094,
People's Republic of China
;
    'Xujie Yang' ?
;
Materials Chemistry Laboratory,
Nanjing University of Science and Technology,
Nanjing 210094,
People's Republic of China
;
data_I
_audit_creation_method     SHELXL-97
_chemical_name_systematic
;
4,4'-[(2,7-Dibromofluorene-9,9-diyl)dimethylene]dipyridinium bis(perchlorate)
;
_chemical_name_common     ?
_chemical_formula_moiety     'C25 H20 Br2 N2 2+, 2(Cl O4 -)'
_chemical_formula_sum     'C25 H20 Br2 Cl2 N2 O8'
_chemical_formula_iupac     'C25 H20 Br2 N2 2+, 2Cl O4 -'
_chemical_formula_weight     707.15
_chemical_melting_point     ?
_symmetry_cell_setting     monoclinic
_symmetry_space_group_name_H-M     'C 2/c'
_symmetry_space_group_name_Hall     '-C 2yc'
loop_
    _symmetry_equiv_pos_as_xyz
    'x, y, z'
    '-x, y, -z+1/2'
    'x+1/2, y+1/2, z'
    '-x+1/2, y+1/2, -z+1/2'
    '-x, -y, -z'
    'x, -y, z-1/2'
    '-x+1/2, -y+1/2, -z'
    'x+1/2, -y+1/2, z-1/2'
_cell_length_a     15.605(3)
_cell_length_b     11.267(2)
_cell_length_c     16.318(3)
_cell_angle_alpha     90.00
_cell_angle_beta     117.60(3)
_cell_angle_gamma     90.00
_cell_volume     2542.6(11)
_cell_formula_units_Z     4
_cell_measurement_reflns_used     25
_cell_measurement_theta_min     4
_cell_measurement_theta_max     14
_cell_measurement_temperature     295(2)
_exptl_crystal_description     block
_exptl_crystal_colour     yellow
_exptl_crystal_size_max     0.25
_exptl_crystal_size_mid     0.20
_exptl_crystal_size_min     0.18
_exptl_crystal_density_diffrn     1.847
_exptl_crystal_density_meas     ?
_exptl_crystal_density_method     'not measured'
_exptl_crystal_F_000     1408
_exptl_absorpt_coefficient_mu     3.454
_exptl_absorpt_correction_type     psi-scan
_exptl_absorpt_process_details     '(North <i>et al.</i>,  1968)'
_exptl_absorpt_correction_T_min     0.441
_exptl_absorpt_correction_T_max     0.537
_exptl_special_details
;
;
_diffrn_ambient_temperature     295(2)
_diffrn_radiation_type     MoK\a
_diffrn_radiation_wavelength     0.71073
_diffrn_radiation_source     'fine-focus sealed tube'
_diffrn_radiation_monochromator     graphite
_diffrn_measurement_device_type     'Enraf--Nonius CAD-4'
_diffrn_measurement_method     '\w/2\q scans'
_diffrn_detector_area_resol_mean     ?
_diffrn_reflns_number     11835
_diffrn_reflns_av_R_equivalents     0.0615
_diffrn_reflns_av_sigmaI/netI     0.0522
_diffrn_reflns_theta_min     3.06
_diffrn_reflns_theta_max     27.46
_diffrn_reflns_theta_full     27.46
_diffrn_measured_fraction_theta_max     0.998
_diffrn_measured_fraction_theta_full     0.998
_diffrn_reflns_limit_h_min     -20
_diffrn_reflns_limit_h_max     20
_diffrn_reflns_limit_k_min     -14
_diffrn_reflns_limit_k_max     14
_diffrn_reflns_limit_l_min     -21
_diffrn_reflns_limit_l_max     21
_diffrn_standards_number     3
_diffrn_standards_interval_count     100
_diffrn_standards_interval_time     ?
_diffrn_standards_decay_%     0
_refine_special_details
;
Refinement of <i>F</i>^2^ against ALL reflections. The weighted <i>R</i>-factor
wR and goodness of fit <i>S</i> are based on <i>F</i>^2^, conventional
<i>R</i>-factors <i>R</i> are based on <i>F</i>, with <i>F</i> set to zero for
negative <i>F</i>^2^. The threshold expression of <i>F</i>^2^ >
\s(<i>F</i>^2^) is used only for calculating <i>R</i>-factors(gt) etc. and is
not relevant to the choice of reflections for refinement. <i>R</i>-factors
based on <i>F</i>^2^ are statistically about twice as large as those based on
<i>F</i>, and <i>R</i>- factors based on ALL data will be even larger.
;
_reflns_number_total     2915
_reflns_number_gt     2611
_reflns_threshold_expression     I>2sigma(I)
_refine_ls_structure_factor_coef     Fsqd
_refine_ls_matrix_type     full
_refine_ls_R_factor_all     0.0425
_refine_ls_R_factor_gt     0.0385
_refine_ls_wR_factor_gt     0.0994
_refine_ls_wR_factor_ref     0.1033
_refine_ls_goodness_of_fit_ref     1.057
_refine_ls_restrained_S_all     1.057
_refine_ls_number_reflns     2915
_refine_ls_number_parameters     177
_refine_ls_number_restraints     0
_refine_ls_hydrogen_treatment     constr
_refine_ls_weighting_scheme     calc
_refine_ls_weighting_details
         'calc w=1/[\s^2^(Fo^2^)+(0.0681P)^2^+0.5103P] where P=(Fo^2^+2Fc^2^)/3'
_atom_sites_solution_hydrogens     geom
_atom_sites_solution_primary     direct
_atom_sites_solution_secondary     difmap
_refine_ls_shift/su_max     0.001
_refine_ls_shift/su_mean     0.000
_refine_diff_density_max     1.013
_refine_diff_density_min     -0.794
_refine_ls_extinction_method     none
_refine_ls_extinction_coef     ?
loop_
    _atom_type_symbol
    _atom_type_description
    _atom_type_scat_dispersion_real
    _atom_type_scat_dispersion_imag
    _atom_type_scat_source
    'C' 'C' 0.0033 0.0016
                         'International Tables Vol C Tables 4.2.6.8 and 6.1.1.4'
    'H' 'H' 0.0000 0.0000
                         'International Tables Vol C Tables 4.2.6.8 and 6.1.1.4'
    'N' 'N' 0.0061 0.0033
                         'International Tables Vol C Tables 4.2.6.8 and 6.1.1.4'
    'O' 'O' 0.0106 0.0060
                         'International Tables Vol C Tables 4.2.6.8 and 6.1.1.4'
    'Cl' 'Cl' 0.1484 0.1585
                         'International Tables Vol C Tables 4.2.6.8 and 6.1.1.4'
    'Br' 'Br' -0.2901 2.4595
                         'International Tables Vol C Tables 4.2.6.8 and 6.1.1.4'
_computing_data_collection     'CAD-4 Software (Enraf--Nonius, 1989)'
_computing_cell_refinement     'CAD-4 Software (Enraf--Nonius, 1989)'
_computing_data_reduction     'NRCVAX (Gabe <i>et al.</i>,  1989)'
_computing_structure_solution     'SHELXS97 (Sheldrick, 2008)'
_computing_structure_refinement     'SHELXL97 (Sheldrick, 2008)'
_computing_molecular_graphics     'SHELXTL/PC (Sheldrick, 2008)'
_computing_publication_material     'WinGX (Farrugia, 1999)'
loop_
    _atom_site_type_symbol
    _atom_site_label
    _atom_site_fract_x
    _atom_site_fract_y
    _atom_site_fract_z
    _atom_site_U_iso_or_equiv
    _atom_site_adp_type
    _atom_site_calc_flag
    _atom_site_refinement_flags
    _atom_site_occupancy
    _atom_site_disorder_assembly
    _atom_site_disorder_group
    Br Br1 -0.201221(15) 0.319251(18) -0.114789(15) 0.01844(12) Uani d . 1 . .
    N N1 0.33006(13) 0.39368(16) 0.24329(14) 0.0178(4) Uani d . 1 . .
    H H1A 0.3819 0.3707 0.2418 0.021 Uiso calc R 1 . .
    C C1 -0.13197(15) 0.2901(2) 0.01439(16) 0.0153(4) Uani d . 1 . .
    C C2 -0.11455(16) 0.17300(17) 0.04368(17) 0.0162(5) Uani d . 1 . .
    H H2A -0.1377 0.1115 0.0009 0.019 Uiso calc R 1 . .
    C C3 -0.06207(15) 0.14838(19) 0.13788(15) 0.0154(4) Uani d . 1 . .
    H H3A -0.0500 0.0704 0.1589 0.019 Uiso calc R 1 . .
    C C4 -0.02836(14) 0.24228(18) 0.19940(15) 0.0140(4) Uani d . 1 . .
    C C5 -0.04692(14) 0.36049(18) 0.16834(16) 0.0141(4) Uani d . 1 . .
    C C6 -0.09989(14) 0.38606(18) 0.07490(15) 0.0146(4) Uani d . 1 . .
    H H6A -0.1134 0.4638 0.0536 0.017 Uiso calc R 1 . .
    C C7 0.0000 0.4457(2) 0.2500 0.0123(5) Uani d S 1 . .
    C C8 0.07543(14) 0.52981(17) 0.24235(15) 0.0136(4) Uani d . 1 . .
    H H8A 0.0429 0.5737 0.1849 0.016 Uiso calc R 1 . .
    H H8B 0.0965 0.5870 0.2924 0.016 Uiso calc R 1 . .
    C C9 0.16421(14) 0.47237(18) 0.24518(15) 0.0133(4) Uani d . 1 . .
    C C10 0.16000(15) 0.39694(18) 0.17545(15) 0.0157(4) Uani d . 1 . .
    H H10A 0.1004 0.3722 0.1290 0.019 Uiso calc R 1 . .
    C C11 0.24415(15) 0.35912(19) 0.17540(16) 0.0175(4) Uani d . 1 . .
    H H11A 0.2413 0.3098 0.1285 0.021 Uiso calc R 1 . .
    C C12 0.33797(15) 0.46320(19) 0.31370(16) 0.0183(4) Uani d . 1 . .
    H H12A 0.3986 0.4841 0.3605 0.022 Uiso calc R 1 . .
    C C13 0.25553(15) 0.50303(18) 0.31584(15) 0.0152(4) Uani d . 1 . .
    H H13A 0.2606 0.5505 0.3645 0.018 Uiso calc R 1 . .
    Cl Cl1 0.41022(4) 0.31707(4) 0.05644(4) 0.01488(15) Uani d . 1 . .
    O O1 0.31184(11) 0.35890(17) 0.01812(12) 0.0258(4) Uani d . 1 . .
    O O2 0.41264(16) 0.19359(15) 0.03767(15) 0.0321(5) Uani d . 1 . .
    O O3 0.45717(12) 0.33505(14) 0.15648(12) 0.0213(4) Uani d . 1 . .
    O O4 0.46088(12) 0.38494(16) 0.01772(12) 0.0286(4) Uani d . 1 . .
loop_
    _atom_site_aniso_label
    _atom_site_aniso_U_11
    _atom_site_aniso_U_22
    _atom_site_aniso_U_33
    _atom_site_aniso_U_12
    _atom_site_aniso_U_13
    _atom_site_aniso_U_23
    Br1 0.02330(17) 0.01761(16) 0.01334(17) -0.00066(7) 0.00760(12) -0.00009(7)
    N1 0.0150(8) 0.0174(9) 0.0236(10) 0.0018(7) 0.0112(8) 0.0021(8)
    C1 0.0146(9) 0.0182(9) 0.0130(10) -0.0009(8) 0.0064(8) 0.0001(9)
    C2 0.0211(11) 0.0122(10) 0.0171(12) -0.0033(7) 0.0105(10) -0.0052(8)
    C3 0.0200(10) 0.0111(9) 0.0167(11) 0.0006(8) 0.0097(9) 0.0000(9)
    C4 0.0152(9) 0.0124(9) 0.0165(11) 0.0002(7) 0.0090(8) 0.0018(8)
    C5 0.0144(9) 0.0106(9) 0.0196(11) -0.0009(7) 0.0097(8) -0.0020(9)
    C6 0.0158(9) 0.0119(9) 0.0171(10) -0.0002(7) 0.0086(8) 0.0008(8)
    C7 0.0125(12) 0.0115(13) 0.0135(14) 0.000 0.0064(11) 0.000
    C8 0.0160(9) 0.0095(8) 0.0167(10) -0.0007(7) 0.0088(8) 0.0001(8)
    C9 0.0162(9) 0.0108(9) 0.0152(10) -0.0005(7) 0.0091(8) 0.0032(8)
    C10 0.0165(9) 0.0158(10) 0.0154(10) -0.0007(8) 0.0079(8) 0.0000(8)
    C11 0.0207(10) 0.0148(10) 0.0201(12) 0.0005(8) 0.0121(9) 0.0000(9)
    C12 0.0153(9) 0.0183(10) 0.0184(11) -0.0014(8) 0.0054(8) 0.0019(9)
    C13 0.0181(10) 0.0134(9) 0.0135(10) -0.0010(8) 0.0068(8) 0.0017(8)
    Cl1 0.0145(3) 0.0161(3) 0.0132(3) -0.00181(16) 0.0057(2) -0.00099(17)
    O1 0.0162(8) 0.0345(9) 0.0247(9) 0.0037(7) 0.0077(7) 0.0074(8)
    O2 0.0390(10) 0.0178(9) 0.0283(11) -0.0006(7) 0.0061(9) -0.0061(7)
    O3 0.0210(8) 0.0273(8) 0.0128(8) -0.0003(6) 0.0055(7) -0.0034(7)
    O4 0.0253(8) 0.0390(10) 0.0264(9) -0.0070(7) 0.0161(7) 0.0037(8)
_geom_special_details
;
All esds (except the esd in the dihedral angle between two l.s. planes) are
estimated using the full covariance matrix. The cell esds are taken into
account individually in the estimation of esds in distances, angles and
torsion angles; correlations between esds in cell parameters are only used
when they are defined by crystal symmetry. An approximate (isotropic)
treatment of cell esds is used for estimating esds involving l.s. planes.
;
loop_
    _geom_bond_atom_site_label_1
    _geom_bond_atom_site_label_2
    _geom_bond_site_symmetry_2
    _geom_bond_distance
    _geom_bond_publ_flag
    Br1 C1 . 1.900(2) ?
    N1 C11 . 1.342(3) ?
    N1 C12 . 1.348(3) ?
    N1 H1A . 0.8600 ?
    C1 C2 . 1.387(3) ?
    C1 C6 . 1.392(3) ?
    C2 C3 . 1.394(3) ?
    C2 H2A . 0.9300 ?
    C3 C4 . 1.384(3) ?
    C3 H3A . 0.9300 ?
    C4 C5 . 1.407(3) ?
    C4 C4 2 1.468(4) ?
    C5 C6 . 1.387(3) ?
    C5 C7 . 1.526(3) ?
    C6 H6A . 0.9300 ?
    C7 C5 2 1.526(3) ?
    C7 C8 2 1.561(2) ?
    C7 C8 . 1.561(2) ?
    C8 C9 . 1.510(3) ?
    C8 H8A . 0.9700 ?
    C8 H8B . 0.9700 ?
    C9 C10 . 1.397(3) ?
    C9 C13 . 1.399(3) ?
    C10 C11 . 1.381(3) ?
    C10 H10A . 0.9300 ?
    C11 H11A . 0.9300 ?
    C12 C13 . 1.378(3) ?
    C12 H12A . 0.9300 ?
    C13 H13A . 0.9300 ?
    Cl1 O2 . 1.4289(18) ?
    Cl1 O4 . 1.4395(17) ?
    Cl1 O1 . 1.4423(16) ?
    Cl1 O3 . 1.4609(19) ?
loop_
    _geom_angle_atom_site_label_1
    _geom_angle_atom_site_label_2
    _geom_angle_atom_site_label_3
    _geom_angle_site_symmetry_1
    _geom_angle_site_symmetry_3
    _geom_angle
    _geom_angle_publ_flag
    C11 N1 C12 . . 122.30(19) ?
    C11 N1 H1A . . 118.9 ?
    C12 N1 H1A . . 118.9 ?
    C2 C1 C6 . . 123.1(2) ?
    C2 C1 Br1 . . 117.84(18) ?
    C6 C1 Br1 . . 119.06(17) ?
    C1 C2 C3 . . 119.4(2) ?
    C1 C2 H2A . . 120.3 ?
    C3 C2 H2A . . 120.3 ?
    C4 C3 C2 . . 118.7(2) ?
    C4 C3 H3A . . 120.7 ?
    C2 C3 H3A . . 120.7 ?
    C3 C4 C5 . . 121.1(2) ?
    C3 C4 C4 . 2 130.12(13) ?
    C5 C4 C4 . 2 108.75(13) ?
    C6 C5 C4 . . 120.7(2) ?
    C6 C5 C7 . . 129.05(19) ?
    C4 C5 C7 . . 110.21(19) ?
    C5 C6 C1 . . 117.00(19) ?
    C5 C6 H6A . . 121.5 ?
    C1 C6 H6A . . 121.5 ?
    C5 C7 C5 . 2 102.1(2) ?
    C5 C7 C8 . 2 112.17(11) ?
    C5 C7 C8 2 2 112.75(11) ?
    C5 C7 C8 . . 112.75(11) ?
    C5 C7 C8 2 . 112.17(11) ?
    C8 C7 C8 2 . 105.2(2) ?
    C9 C8 C7 . . 116.89(17) ?
    C9 C8 H8A . . 108.1 ?
    C7 C8 H8A . . 108.1 ?
    C9 C8 H8B . . 108.1 ?
    C7 C8 H8B . . 108.1 ?
    H8A C8 H8B . . 107.3 ?
    C10 C9 C13 . . 117.85(19) ?
    C10 C9 C8 . . 122.64(18) ?
    C13 C9 C8 . . 119.28(19) ?
    C11 C10 C9 . . 120.1(2) ?
    C11 C10 H10A . . 119.9 ?
    C9 C10 H10A . . 119.9 ?
    N1 C11 C10 . . 119.8(2) ?
    N1 C11 H11A . . 120.1 ?
    C10 C11 H11A . . 120.1 ?
    N1 C12 C13 . . 119.5(2) ?
    N1 C12 H12A . . 120.2 ?
    C13 C12 H12A . . 120.2 ?
    C12 C13 C9 . . 120.3(2) ?
    C12 C13 H13A . . 119.8 ?
    C9 C13 H13A . . 119.8 ?
    O2 Cl1 O4 . . 110.40(13) ?
    O2 Cl1 O1 . . 110.72(12) ?
    O4 Cl1 O1 . . 109.07(11) ?
    O2 Cl1 O3 . . 108.98(11) ?
    O4 Cl1 O3 . . 108.89(10) ?
    O1 Cl1 O3 . . 108.74(11) ?
loop_
    _geom_hbond_atom_site_label_D
    _geom_hbond_atom_site_label_H
    _geom_hbond_atom_site_label_A
    _geom_hbond_site_symmetry_A
    _geom_hbond_distance_DH
    _geom_hbond_distance_HA
    _geom_hbond_distance_DA
    _geom_hbond_angle_DHA
    _geom_hbond_publ_flag
    N1 H1A O3 1 0.8600 2.2356 2.997(3) 147.53 y
    C11 H11A O1 1 0.9300 2.5687 3.196(3) 125.18 y
    C12 H12A O4 2_655 0.9300 2.4428 3.193(3) 137.77 y
    C13 H13A O1 6_566 0.9300 2.4712 3.376(3) 164.43 y
    C10 H10A Cg3 1 0.9300 2.9260 3.688(2) 140.07 y
