# Supplementary material for: 4,4′-[(2,7-Dibromo­fluorene-9,9-di­yl)dimethyl­ene]dipyridinium bis­(perchlorate)
Source: Acta Crystallogr Sect E Struct Rep Online. 2010 Jun 18;66(Pt 7):o1718. doi: 10.1107/S1600536810021859 (PMC3006750; doi:10.1107/S1600536810021859)
Supplement: Supplementary file 2 [file e-66-o1718-Isup2.hkl]

# 
# h,k,l, Fc-squared, Fo-squared, sigma(Fo-squared) and status flag 
# 
data_I
_shelx_title ' B in      C2/c' 
_shelx_refln_list_code          4 
_shelx_F_calc_maximum      638.96 
_exptl_crystal_F_000      1408.00 
_reflns_d_resolution_high  0.7706 
 
loop_ 
 _symmetry_equiv_pos_as_xyz 
 'x, y, z' 
 '-x, y, -z+1/2' 
 'x+1/2, y+1/2, z' 
 '-x+1/2, y+1/2, -z+1/2' 
 '-x, -y, -z' 
 'x, -y, z-1/2' 
 '-x+1/2, -y+1/2, -z' 
 'x+1/2, -y+1/2, z-1/2' 
 
_cell_length_a    15.6050 
_cell_length_b    11.2670 
_cell_length_c    16.3180 
_cell_angle_alpha  90.000 
_cell_angle_beta  117.600 
_cell_angle_gamma  90.000 
 
_shelx_F_squared_multiplier     1.000 
 
loop_ 
 _refln_index_h 
 _refln_index_k 
 _refln_index_l 
 _refln_F_squared_calc 
 _refln_F_squared_meas 
 _refln_F_squared_sigma 
 _refln_observed_status 
   4   0   0     1771.11     1640.19     28.36 o 
   6   0   0     2169.11     1977.25     32.88 o 
   8   0   0    36036.07    38594.88   1118.55 o 
  10   0   0    12811.65    12557.44    294.70 o 
  12   0   0      567.92      563.54     29.24 o 
  14   0   0      693.47      686.01     48.28 o 
  16   0   0      624.28      681.61     55.67 o 
   3   1   0     3825.02     4112.75     58.56 o 
   5   1   0     2120.32     1937.71     20.20 o 
   7   1   0     1441.10     1318.84     18.08 o 
   9   1   0     2460.81     2539.68     40.10 o 
  11   1   0      197.99      186.72     15.91 o 
  13   1   0       22.46       45.16     11.53 o 
  15   1   0     2672.65     2496.31     98.89 o 
  17   1   0      399.07      379.97     41.00 o 
   0   2   0    51948.32    59042.00   2622.20 o 
   2   2   0      149.10      202.03      7.80 o 
   4   2   0       14.77       20.81      6.92 o 
   6   2   0     2935.09     3015.99     41.71 o 
   8   2   0     6728.49     6239.56    127.07 o 
  10   2   0    18851.51    18358.77    338.10 o 
  12   2   0     9249.36     9300.60    165.73 o 
  14   2   0      203.64      149.56     18.12 o 
  16   2   0      107.29      127.11     24.68 o 
   1   3   0    12784.86    13269.19    230.45 o 
   3   3   0    33959.45    36564.83    996.72 o 
   5   3   0    42375.42    41607.31   1635.25 o 
   7   3   0     6036.10     5950.64    120.96 o 
   9   3   0     5985.36     6148.01    128.64 o 
  11   3   0     1020.14     1068.80     46.72 o 
  13   3   0     3339.51     3604.00    106.92 o 
  15   3   0     6428.03     6412.23    214.56 o 
  17   3   0      926.07      941.96     68.76 o 
   0   4   0    38598.73    42721.56   1743.99 o 
   2   4   0       35.51       34.78      6.36 o 
   4   4   0        7.10       10.38      6.18 o 
   6   4   0       29.81       25.31      4.74 o 
   8   4   0     6183.08     6708.07    142.93 o 
  10   4   0      245.17      255.18     22.49 o 
  12   4   0     1239.12     1276.98     68.11 o 
  14   4   0      935.37      927.15     56.75 o 
  16   4   0        3.14      -21.95     23.33 o 
   1   5   0      552.46      562.04     18.82 o 
   3   5   0    18915.84    19746.63    470.86 o 
   5   5   0    39728.36    41185.43   1115.99 o 
   7   5   0     5469.31     5010.61    125.73 o 
   9   5   0       59.47       83.88     19.16 o 
  11   5   0       85.71      124.41     22.50 o 
  13   5   0     4591.96     4889.73    169.17 o 
  15   5   0     8674.17     8795.55    336.31 o 
   0   6   0    92482.16   103443.83   6594.40 o 
   2   6   0    12277.76    12330.56    239.16 o 
   4   6   0      481.71      469.41     24.39 o 
   6   6   0     7071.92     7673.14    129.16 o 
   8   6   0    10925.47    11141.19    275.44 o 
  10   6   0    12276.23    12465.24    381.67 o 
  12   6   0     1590.12     1678.30     88.25 o 
  14   6   0      214.83      211.68     39.10 o 
  16   6   0      147.98      227.50     48.56 o 
   1   7   0     2053.45     1992.21     55.60 o 
   3   7   0      962.70      922.42     27.46 o 
   5   7   0      605.20      558.50     29.56 o 
   7   7   0       40.83       18.46      7.49 o 
   9   7   0       19.85       15.92     19.79 o 
  11   7   0        0.66      -24.94     26.30 o 
  13   7   0      304.24      298.49     37.81 o 
  15   7   0      822.37      897.89     73.89 o 
   0   8   0    19003.90    18918.25    652.17 o 
   2   8   0     4428.16     4151.47    106.07 o 
   4   8   0      871.04      899.86     36.98 o 
   6   8   0      607.78      571.83     20.77 o 
   8   8   0     5484.67     5412.62    106.36 o 
  10   8   0    23743.57    23861.45    790.56 o 
  12   8   0     1462.99     1359.96     78.69 o 
  14   8   0     3540.31     3590.83    176.43 o 
   1   9   0      479.11      530.20     24.72 o 
   3   9   0     1568.10     1504.74     79.07 o 
   5   9   0    22942.36    22958.17    633.55 o 
   7   9   0     2081.56     1952.04     47.62 o 
   9   9   0      156.94      186.93     26.95 o 
  11   9   0       17.47        6.48     19.36 o 
  13   9   0     1051.93     1028.00     78.39 o 
   0  10   0     3315.00     3171.74    150.72 o 
   2  10   0     2708.97     2627.47     72.08 o 
   4  10   0     1921.97     1775.54     64.75 o 
   6  10   0      310.66      259.01     23.62 o 
   8  10   0       94.88       84.77     19.37 o 
  10  10   0     2340.01     2249.31     85.08 o 
  12  10   0      170.56      149.58     28.20 o 
   1  11   0      151.56      128.66     18.58 o 
   3  11   0     7552.16     7589.70    274.71 o 
   5  11   0    19787.23    19344.29    584.26 o 
   7  11   0     2280.87     2147.67     79.58 o 
   9  11   0       16.29       -6.98     24.25 o 
  11  11   0        3.10       -4.80     41.57 o 
   0  12   0     1311.47     1311.00     65.74 o 
   2  12   0      834.38      774.76     46.19 o 
   4  12   0     1071.35     1011.41     57.01 o 
   6  12   0      165.95      202.67     20.91 o 
   8  12   0      289.68      309.77     82.79 o 
  10  12   0     1305.60     1485.08    174.32 o 
   1  13   0      635.34      671.61     34.62 o 
   3  13   0      999.80      957.68     66.00 o 
   5  13   0     2086.08     1892.09     90.44 o 
   7  13   0     1406.66     1359.71    109.20 o 
   0  14   0    14877.67    14055.47    617.07 o 
   2  14   0     1048.16      968.72     45.15 o 
   4  14   0     1008.61      831.99     67.13 o 
 -17   1   1     5212.45     5197.60    184.69 o 
 -15   1   1     4539.32     4639.26    136.41 o 
 -13   1   1     4280.60     4324.54    100.28 o 
 -11   1   1     2716.47     2744.56     55.56 o 
  -9   1   1     1677.46     1509.43     30.81 o 
  -7   1   1    31513.14    32105.07    626.58 o 
  -5   1   1    34264.30    35929.34    717.36 o 
  -3   1   1       54.76       71.24      5.86 o 
   1   1   1    13913.83    14738.52    203.36 o 
   3   1   1    87317.36    94630.29   2905.37 o 
   5   1   1      391.89      364.79      8.37 o 
   7   1   1     2531.37     2663.39     34.35 o 
   9   1   1      147.81      167.05     12.29 o 
  11   1   1    19799.68    21278.69    399.05 o 
  13   1   1    18630.34    18690.12    378.57 o 
  15   1   1      330.55      292.77     38.55 o 
  17   1   1      317.53      344.09    133.57 o 
 -18   2   1      341.77      370.41     51.83 o 
 -16   2   1      126.64      129.18     27.11 o 
 -14   2   1     9310.74     9304.45    191.11 o 
 -12   2   1    24956.26    24667.63    495.20 o 
 -10   2   1    10242.43    10590.75    164.50 o 
  -8   2   1       78.32       73.45      7.77 o 
  -6   2   1    42077.56    46812.98   1061.71 o 
  -4   2   1    11494.39    11489.05    197.63 o 
  -2   2   1    64729.37    71379.63   2490.59 o 
   0   2   1    11306.85    11845.97    183.23 o 
   2   2   1    12488.29    13081.94    181.22 o 
   4   2   1      266.06      368.52     17.94 o 
   6   2   1    20238.14    20487.80    440.11 o 
   8   2   1    13295.38    12696.58    188.65 o 
  10   2   1     7997.86     7856.77    169.26 o 
  12   2   1        7.94       -7.39      9.66 o 
  14   2   1      217.98      217.30     25.37 o 
  16   2   1     4589.44     4924.40    170.61 o 
 -17   3   1      476.79      490.30     48.28 o 
 -15   3   1     1444.92     1470.47     80.87 o 
 -13   3   1      996.37     1024.58     51.39 o 
 -11   3   1      754.00      729.56     20.98 o 
  -9   3   1       16.31       30.72      6.95 o 
  -7   3   1    13361.74    13819.89    209.26 o 
  -5   3   1      439.77      493.83     21.78 o 
  -3   3   1     3616.72     3544.15     50.69 o 
  -1   3   1     2837.98     2805.40     37.43 o 
   1   3   1     4373.60     4407.23     61.16 o 
   3   3   1    11302.73    12029.77    215.11 o 
   5   3   1       10.64       19.48      8.32 o 
   7   3   1     2052.95     2026.92     50.54 o 
   9   3   1     2548.55     2874.82     73.72 o 
  11   3   1     1568.68     1581.45     58.86 o 
  13   3   1      775.00      863.62     51.25 o 
  15   3   1        3.25       22.19     16.22 o 
  17   3   1      164.89       49.67     23.92 o 
 -16   4   1     3330.79     3835.05    147.03 o 
 -14   4   1     3300.16     3413.75    111.48 o 
 -12   4   1     8433.66     8319.37    216.48 o 
 -10   4   1     9607.64    10073.79    234.65 o 
  -8   4   1      146.10      124.30     11.16 o 
  -6   4   1       81.75      129.37      6.74 o 
  -4   4   1    21177.24    22410.42    417.85 o 
  -2   4   1    93645.91   100413.74   4384.83 o 
   0   4   1    19823.42    21124.67    464.74 o 
   2   4   1       58.20       76.49      7.34 o 
   4   4   1    15413.28    17449.65    367.39 o 
   6   4   1    55156.47    61287.89   2209.24 o 
   8   4   1    19315.50    19398.63    442.86 o 
  10   4   1     3097.11     2953.72     86.87 o 
  12   4   1      106.55      113.02     28.63 o 
  14   4   1       17.58       27.40     21.13 o 
  16   4   1     4943.71     4877.39    168.37 o 
 -17   5   1     1518.35     1638.23     84.70 o 
 -15   5   1      479.60      494.34     41.56 o 
 -13   5   1      358.48      391.32     39.07 o 
 -11   5   1      406.36      445.30     34.09 o 
  -9   5   1     4453.50     4467.09    116.96 o 
  -7   5   1      870.27      705.70     20.52 o 
  -5   5   1    13668.82    14674.65    282.17 o 
  -3   5   1     1212.23     1226.85     34.07 o 
  -1   5   1      653.95      688.09     23.21 o 
   1   5   1     2738.56     2773.59     58.49 o 
   3   5   1     9831.46     9272.97    147.79 o 
   5   5   1     7597.87     8239.79    117.74 o 
   7   5   1       19.96       29.90     19.54 o 
   9   5   1       10.30       15.91     14.24 o 
  11   5   1     3717.17     3695.07    141.94 o 
  13   5   1     8072.15     8250.40    253.28 o 
  15   5   1       27.03       15.82     23.48 o 
 -16   6   1     1235.84     1213.89     80.86 o 
 -14   6   1       37.51       12.44     20.02 o 
 -12   6   1      994.75     1045.80     56.88 o 
 -10   6   1      498.85      517.61     43.47 o 
  -8   6   1      203.96      228.53     10.92 o 
  -6   6   1      545.30      627.80     22.31 o 
  -4   6   1     8747.11     9304.89    190.88 o 
  -2   6   1     5665.91     5181.46     86.32 o 
   0   6   1    11041.47    11309.63    252.99 o 
   2   6   1      505.08      552.55     22.20 o 
   4   6   1      558.33      587.02     25.14 o 
   6   6   1       86.27      102.41      6.61 o 
   8   6   1     8655.82     8833.63    222.54 o 
  10   6   1      440.99      422.11     40.50 o 
  12   6   1     1394.95     1506.62     68.89 o 
  14   6   1      393.58      314.77     42.10 o 
 -15   7   1     3339.09     3460.93    156.70 o 
 -13   7   1     2373.46     2361.44    119.26 o 
 -11   7   1     2947.92     2942.57    111.19 o 
  -9   7   1     1742.79     1548.10     65.74 o 
  -7   7   1    45842.52    47911.41   1455.31 o 
  -5   7   1     8830.89     8931.18    222.43 o 
  -3   7   1     6548.35     6533.97    147.37 o 
  -1   7   1       67.15       62.20     10.64 o 
   1   7   1    32963.54    33830.31   1011.69 o 
   3   7   1    35989.45    36414.83    976.08 o 
   5   7   1      498.82      480.46     26.97 o 
   7   7   1       31.96       31.09      8.59 o 
   9   7   1      107.53      108.11     22.56 o 
  11   7   1     6888.11     6958.03    219.04 o 
  13   7   1    11251.42    11739.06    378.07 o 
  15   7   1       53.62        6.15     27.86 o 
 -14   8   1      978.21      925.05     82.36 o 
 -12   8   1      854.86      869.06     55.17 o 
 -10   8   1     2468.85     2436.65     90.46 o 
  -8   8   1       47.62       56.58     12.87 o 
  -6   8   1     4073.02     4101.51     87.86 o 
  -4   8   1      456.32      427.02     34.23 o 
  -2   8   1     2678.24     2711.97     69.78 o 
   0   8   1      208.95      223.02     18.61 o 
   2   8   1      186.17      145.70     15.53 o 
   4   8   1     2362.99     2371.63     59.01 o 
   6   8   1     1993.99     1870.66     50.43 o 
   8   8   1     2491.65     2442.89     94.55 o 
  10   8   1      328.68      304.54     37.53 o 
  12   8   1      261.61      251.52     39.63 o 
  14   8   1      443.04      424.21     54.32 o 
 -13   9   1      271.52      264.07     48.41 o 
 -11   9   1     2987.19     2913.14    132.58 o 
  -9   9   1      400.59      379.39     24.54 o 
  -7   9   1    12545.13    12678.21    285.85 o 
  -5   9   1     7535.24     7620.01    207.52 o 
  -3   9   1     6854.67     6801.39    178.30 o 
  -1   9   1       26.81       34.01     13.93 o 
   1   9   1    11429.47    11209.33    316.57 o 
   3   9   1    21664.75    22108.00    525.96 o 
   5   9   1      694.43      703.83     30.89 o 
   7   9   1        3.93       10.68      8.22 o 
   9   9   1       60.37       49.09     25.76 o 
  11   9   1     3862.89     3762.19    180.54 o 
  13   9   1     5325.21     5192.74    196.65 o 
 -12  10   1     3194.28     3247.80    172.72 o 
 -10  10   1     2914.64     2751.26    128.16 o 
  -8  10   1      570.83      515.22     31.41 o 
  -6  10   1      485.55      489.25     30.34 o 
  -4  10   1     4492.92     4462.26    125.69 o 
  -2  10   1    20761.95    20821.76    637.40 o 
   0  10   1     6587.09     6567.81    160.31 o 
   2  10   1     1777.99     1734.28     59.56 o 
   4  10   1     1988.64     2002.97     87.61 o 
   6  10   1    14099.36    13697.94    396.72 o 
   8  10   1     9574.82     9976.42    231.58 o 
  10  10   1      125.51      130.72     33.35 o 
  12  10   1       69.32       29.56     37.25 o 
 -11  11   1       12.76       36.04     26.38 o 
  -9  11   1      144.91       56.46     47.52 o 
  -7  11   1        6.75        6.00     16.34 o 
  -5  11   1      255.25      220.59     33.19 o 
  -3  11   1      727.35      726.07     43.87 o 
  -1  11   1      510.34      521.55     40.27 o 
   1  11   1      180.29      206.91     20.69 o 
   3  11   1       67.98       63.95     28.92 o 
   5  11   1      590.16      519.02     43.17 o 
   7  11   1      344.02      294.49     22.51 o 
   9  11   1        8.75        1.73     58.20 o 
  11  11   1      100.48      104.12     73.96 o 
 -10  12   1     2119.48     2179.76    165.99 o 
  -8  12   1     2162.68     2171.35    132.65 o 
  -6  12   1     3786.15     3603.65     94.71 o 
  -4  12   1     4224.19     4122.75    133.07 o 
  -2  12   1     8729.44     8609.89    243.44 o 
   0  12   1      851.68      793.76     40.65 o 
   2  12   1      207.44      187.93     32.00 o 
   4  12   1     1233.38     1130.79     70.34 o 
   6  12   1     1344.99     1246.60     53.65 o 
   8  12   1     5378.55     5635.14    270.99 o 
  -7  13   1     6648.49     6217.22    219.22 o 
  -5  13   1     1334.29     1252.90     64.36 o 
  -3  13   1     1686.42     1732.76     80.51 o 
  -1  13   1       45.72       44.93     19.36 o 
   1  13   1     5174.95     4623.13    159.73 o 
   3  13   1     5970.35     6088.25    190.11 o 
   5  13   1      535.20      439.40     50.36 o 
   7  13   1      621.72      556.47     83.92 o 
  -4  14   1       21.63       -3.13     20.63 o 
  -2  14   1     1917.66     1879.80     71.29 o 
   0  14   1       49.68       16.50     14.66 o 
   2  14   1        4.07       16.36     35.74 o 
   4  14   1       39.14       38.71     34.23 o 
 -18   0   2     3836.22     4236.57    613.65 o 
 -16   0   2     4055.71     4291.35    332.58 o 
 -14   0   2     5697.00     5889.48    187.68 o 
 -12   0   2     1204.86     1077.43     42.84 o 
 -10   0   2    25414.56    25772.42    737.17 o 
  -8   0   2     7112.12     6896.97    157.17 o 
  -6   0   2      336.40      325.01     24.18 o 
  -4   0   2   408274.84   403188.41  41804.64 o 
   2   0   2     6660.40     6949.09    113.65 o 
   4   0   2    85199.03    95391.63   3976.24 o 
   6   0   2    51603.99    56112.19   1863.49 o 
   8   0   2     2276.16     2488.82     50.03 o 
  10   0   2    10482.78    11020.99    249.60 o 
  12   0   2     3292.87     3350.44     84.32 o 
  14   0   2     4580.54     4380.07    296.82 o 
  16   0   2     4837.90     5104.78    643.12 o 
 -17   1   2      509.11      480.14     53.11 o 
 -15   1   2       91.14       70.93     16.31 o 
 -13   1   2     1581.59     1539.67     68.49 o 
 -11   1   2     1088.48     1039.02     33.40 o 
  -9   1   2     3121.48     2951.60     48.52 o 
  -7   1   2     9696.98     9700.09    239.40 o 
  -5   1   2      966.93      745.23     26.71 o 
  -3   1   2     3002.52     2983.99     42.37 o 
  -1   1   2       78.09       96.07      6.19 o 
   1   1   2    48190.11    48356.78   3389.71 o 
   3   1   2      512.32      467.25      8.01 o 
   5   1   2      654.33      694.51     13.19 o 
   7   1   2     2067.16     2123.68     35.41 o 
   9   1   2     5445.98     5772.56     96.45 o 
  11   1   2     3555.83     3383.03     62.50 o 
  13   1   2      414.12      449.08     22.54 o 
  15   1   2       94.26      124.93     31.00 o 
 -18   2   2      494.52      562.64     47.42 o 
 -16   2   2     1937.58     1828.04    120.00 o 
 -14   2   2     4500.40     4386.52    129.43 o 
 -12   2   2     9473.43     9737.10    189.11 o 
 -10   2   2     3087.71     3030.51     53.59 o 
  -8   2   2     6442.79     6501.66    105.60 o 
  -6   2   2     3881.48     3534.66     66.71 o 
  -4   2   2   108848.10   118603.34   4494.85 o 
  -2   2   2    10286.34    11561.73    294.12 o 
   0   2   2    76682.91    83368.12   3616.25 o 
   2   2   2       57.34      295.59     79.05 o 
   4   2   2     5921.25     5743.61     82.23 o 
   6   2   2    16434.07    16235.07    234.50 o 
   8   2   2     1747.91     1719.37     27.67 o 
  10   2   2      192.01      189.41     17.90 o 
  12   2   2      879.28      830.66     33.37 o 
  14   2   2     7446.22     7908.23    201.14 o 
  16   2   2     1993.94     1989.99     87.36 o 
 -17   3   2     1403.19     1367.35    240.83 o 
 -15   3   2     2043.01     1844.20     80.62 o 
 -13   3   2      486.55      474.87     31.55 o 
 -11   3   2     5357.05     4772.12    125.09 o 
  -9   3   2    21424.81    21665.74    400.03 o 
  -7   3   2     7818.00     8021.55    141.84 o 
  -5   3   2     9550.31     9643.89    154.58 o 
  -3   3   2     7576.03     8196.19    134.83 o 
  -1   3   2   117735.80   127891.14   6115.25 o 
   1   3   2   122139.31   128557.05   6192.85 o 
   3   3   2     7251.27     8055.49    114.66 o 
   5   3   2     1790.85     2074.05     43.26 o 
   7   3   2     2482.16     2288.46     50.72 o 
   9   3   2    10014.15    10847.90    230.22 o 
  11   3   2     8990.45     9091.79    252.13 o 
  13   3   2     1055.06     1068.30     48.52 o 
  15   3   2      543.52      487.99     42.29 o 
 -18   4   2      206.74      137.61     45.65 o 
 -16   4   2      416.27      446.70     40.07 o 
 -14   4   2      242.47      274.19     32.60 o 
 -12   4   2      112.80       90.72     10.49 o 
 -10   4   2     1560.84     1558.33     40.06 o 
  -8   4   2     1073.56      900.75     45.88 o 
  -6   4   2       89.25      128.01     10.37 o 
  -4   4   2     4751.35     5330.33     78.23 o 
  -2   4   2      528.08      532.56     17.25 o 
   0   4   2     9990.98    11288.76    218.52 o 
   2   4   2     4826.42     5218.10     86.54 o 
   4   4   2    11125.93     8882.00   1596.75 o 
   6   4   2       10.09       16.77     14.12 o 
   8   4   2       76.94       75.99     18.76 o 
  10   4   2       95.73       98.94     25.59 o 
  12   4   2       20.97       25.99     19.96 o 
  14   4   2      281.37      294.10     48.67 o 
  16   4   2     1256.47     1170.30     66.99 o 
 -17   5   2      270.90      272.59     38.14 o 
 -15   5   2     2119.18     2167.57     89.46 o 
 -13   5   2     5167.54     5185.62    163.63 o 
 -11   5   2     3062.82     2895.29     56.45 o 
  -9   5   2    22144.94    22060.80    647.51 o 
  -7   5   2     2955.33     3094.70     55.68 o 
  -5   5   2     9491.77     9909.32    164.02 o 
  -3   5   2      113.27      167.25     17.53 o 
  -1   5   2    22407.99    23049.99    462.46 o 
   1   5   2    14979.95    14450.49    297.04 o 
   3   5   2     1802.30     1577.92     33.52 o 
   5   5   2      976.65      895.36     37.48 o 
   7   5   2      883.38      787.08     36.23 o 
   9   5   2    14113.37    14437.69    393.90 o 
  11   5   2    25651.83    25962.39    808.21 o 
  13   5   2       70.48       37.83     25.19 o 
  15   5   2       43.18        8.00     28.03 o 
 -16   6   2     1059.10      999.10     77.89 o 
 -14   6   2     4005.78     3962.44    144.73 o 
 -12   6   2     3162.47     3523.76    131.42 o 
 -10   6   2    12687.71    12905.49    283.72 o 
  -8   6   2     7034.47     7165.06    166.42 o 
  -6   6   2    14507.39    15524.85    337.42 o 
  -4   6   2    62635.88    67881.13   2531.71 o 
  -2   6   2      351.71      294.70     18.76 o 
   0   6   2     7153.50     7501.54    152.68 o 
   2   6   2      149.20      114.74     12.25 o 
   4   6   2    17578.58    18268.65    364.46 o 
   6   6   2    10980.58    10898.43    267.65 o 
   8   6   2     1378.20     1356.85     64.75 o 
  10   6   2     1300.34     1205.96     53.41 o 
  12   6   2      512.18      540.60     45.07 o 
  14   6   2     2769.11     2745.55    114.06 o 
 -15   7   2       80.35       51.60     43.56 o 
 -13   7   2      219.68      263.76     34.82 o 
 -11   7   2       42.24       33.83     20.21 o 
  -9   7   2      451.00      483.11     23.94 o 
  -7   7   2        9.04       27.77      9.65 o 
  -5   7   2       38.35       49.57     13.87 o 
  -3   7   2     2449.79     2381.69     55.96 o 
  -1   7   2     1554.44     1677.62     34.19 o 
   1   7   2      939.15     1163.89     46.76 o 
   3   7   2      364.71      465.85     25.81 o 
   5   7   2      210.59      224.92     15.57 o 
   7   7   2       19.86        0.43     14.50 o 
   9   7   2       26.89       23.06     13.84 o 
  11   7   2      373.71      435.67     38.02 o 
  13   7   2      541.83      555.81     56.86 o 
 -14   8   2     8601.35     8854.11    344.62 o 
 -12   8   2     4536.28     4326.46    174.91 o 
 -10   8   2     1849.93     1727.90     47.48 o 
  -8   8   2      701.59      732.51     32.50 o 
  -6   8   2     6539.77     6546.87    139.59 o 
  -4   8   2    31924.67    32130.43    932.84 o 
  -2   8   2     1183.59     1060.17     47.10 o 
   0   8   2     9476.05     9875.61    189.37 o 
   2   8   2     2968.29     2938.02     69.65 o 
   4   8   2     9367.18     9086.29    335.24 o 
   6   8   2    33970.58    33910.00    824.24 o 
   8   8   2      424.89      413.32     40.42 o 
  10   8   2        4.41        8.84     31.91 o 
  12   8   2       73.31       97.42     32.34 o 
  14   8   2     4977.44     4979.63    197.35 o 
 -13   9   2     1208.24     1272.54    104.71 o 
 -11   9   2      921.47      874.45     69.59 o 
  -9   9   2    12292.93    12972.23    457.82 o 
  -7   9   2       18.54       20.26     14.22 o 
  -5   9   2     7039.30     7200.64    194.16 o 
  -3   9   2       59.98       66.93     15.57 o 
  -1   9   2     6683.23     6721.75    177.23 o 
   1   9   2    20048.97    20268.46    624.82 o 
   3   9   2     1045.25      968.84     41.84 o 
   5   9   2        1.33        1.99      8.11 o 
   7   9   2       94.54       66.37     15.27 o 
   9   9   2     1430.56     1391.60     71.76 o 
  11   9   2     7346.99     6987.82    229.00 o 
  13   9   2       90.10      104.73     49.64 o 
 -12  10   2       26.17        1.36     27.14 o 
 -10  10   2      443.45      379.32     27.72 o 
  -8  10   2      459.44      438.55     37.37 o 
  -6  10   2     1042.06     1085.16     38.32 o 
  -4  10   2     1578.07     1576.99     70.60 o 
  -2  10   2     5455.00     5342.31    149.10 o 
   0  10   2     3434.62     3149.22     74.09 o 
   2  10   2     1114.05     1003.55     42.94 o 
   4  10   2      615.31      601.38     42.18 o 
   6  10   2     9104.33     8573.53    199.72 o 
   8  10   2      160.77      110.94     35.58 o 
  10  10   2        1.22       36.65     42.88 o 
  12  10   2        5.59       15.96     56.24 o 
 -11  11   2     3858.77     3459.84    334.45 o 
  -9  11   2    11353.74    11308.20    360.02 o 
  -7  11   2     1747.91     1762.74     58.91 o 
  -5  11   2     2151.14     2109.68     82.83 o 
  -3  11   2      402.42      449.15     41.11 o 
  -1  11   2     9396.65     9284.81    255.65 o 
   1  11   2    13982.67    13863.85    288.74 o 
   3  11   2      235.68      165.27     20.20 o 
   5  11   2     4188.60     3784.97    143.72 o 
   7  11   2     3071.17     3077.77    182.88 o 
   9  11   2     5046.04     5265.13    289.99 o 
 -10  12   2      408.38      197.51     79.52 o 
  -8  12   2     1949.26     1873.04     71.45 o 
  -6  12   2     1194.42     1176.61     62.95 o 
  -4  12   2     4166.40     4070.73    137.36 o 
  -2  12   2       27.08       44.10     20.81 o 
   0  12   2       40.44       53.98     17.65 o 
   2  12   2      371.02      280.81     19.00 o 
   4  12   2     1025.33      865.43     51.13 o 
   6  12   2     1060.61     1297.30    121.57 o 
   8  12   2      269.97      205.18     65.59 o 
  -7  13   2      336.02      300.57     62.66 o 
  -5  13   2      189.39      156.43     32.88 o 
  -3  13   2     3139.75     3121.71    157.84 o 
  -1  13   2      799.82      831.95     48.76 o 
   1  13   2     3928.84     3781.92    101.31 o 
   3  13   2      155.93      116.77     36.48 o 
   5  13   2      219.68      177.32     28.02 o 
   7  13   2       22.86       60.96     51.07 o 
  -4  14   2     5328.39     5410.79    214.63 o 
  -2  14   2     1418.34     1324.83     62.56 o 
   0  14   2      221.95      175.18     53.67 o 
   2  14   2      445.39      209.29    136.36 o 
   4  14   2     7025.79     5900.07    596.90 o 
 -19   1   3     1642.50     1594.55    190.64 o 
 -17   1   3     6093.11     6102.14    139.83 o 
 -15   1   3     4961.00     5061.67    105.85 o 
 -13   1   3     3056.25     2975.65     72.32 o 
 -11   1   3    20464.44    20085.87    431.35 o 
  -9   1   3    11056.77    11243.99    221.05 o 
  -7   1   3     3912.52     2809.02     85.12 o 
  -5   1   3    58680.06    58043.71   4546.14 o 
  -3   1   3     2699.85     2420.95     61.50 o 
  -1   1   3    67795.27    50137.37  11125.47 o 
   1   1   3       69.25      133.45      8.97 o 
   3   1   3    10698.33    11104.23    153.13 o 
   5   1   3     2263.21     2422.47     32.51 o 
   7   1   3    50511.00    56567.23   1489.75 o 
   9   1   3    29406.56    29988.51    659.01 o 
  11   1   3       20.11       22.06     11.00 o 
  13   1   3      588.79      553.24     20.79 o 
  15   1   3      175.77      133.93     38.20 o 
 -18   2   3      162.10      157.34     34.49 o 
 -16   2   3     3843.49     3415.57    134.32 o 
 -14   2   3     1114.12     1177.55     45.33 o 
 -12   2   3     2472.14     2373.17     49.30 o 
 -10   2   3     6440.19     6565.71    125.01 o 
  -8   2   3    13745.01    12450.40    546.17 o 
  -6   2   3    42156.10    43209.14   1138.95 o 
  -4   2   3     2048.74     2486.82     34.96 o 
  -2   2   3    52880.42    59908.11   1975.63 o 
   0   2   3    14648.47     4671.59   5823.82 o 
   2   2   3    19954.66    21547.63    538.24 o 
   4   2   3     7200.63     6651.26     84.13 o 
   6   2   3     1669.04     1832.67     24.19 o 
   8   2   3      760.39      803.34     19.61 o 
  10   2   3       65.45       79.58      6.65 o 
  12   2   3     5115.81     5512.26    150.91 o 
  14   2   3     6114.31     6088.27    288.63 o 
  16   2   3      322.09      232.15     35.06 o 
 -17   3   3      680.33      699.00     57.52 o 
 -15   3   3      444.77      417.53     28.74 o 
 -13   3   3      476.78      531.93     27.02 o 
 -11   3   3     2526.79     2506.01     70.18 o 
  -9   3   3      475.11      443.19     30.15 o 
  -7   3   3    13352.82    13919.78    233.59 o 
  -5   3   3     1145.67     1242.61     26.74 o 
  -3   3   3    10779.50    11424.08    321.63 o 
  -1   3   3    18011.16    19431.90    615.94 o 
   1   3   3     2798.20     2844.37    106.76 o 
   3   3   3      621.58      516.88     14.64 o 
   5   3   3      138.07      184.05     14.79 o 
   7   3   3     1209.09     1368.26     45.09 o 
   9   3   3     1179.50     1158.68     43.53 o 
  11   3   3      664.27      659.27     45.88 o 
  13   3   3      823.88      806.01     56.37 o 
  15   3   3      751.02      676.39     71.50 o 
 -18   4   3     3723.89     4082.66    285.44 o 
 -16   4   3     2956.97     3050.69    116.31 o 
 -14   4   3      323.30      335.05     20.49 o 
 -12   4   3    10504.35    10248.96    202.74 o 
 -10   4   3    10924.94    10746.26    260.33 o 
  -8   4   3     8792.69     8716.03    180.55 o 
  -6   4   3    14831.92    13920.71    268.66 o 
  -4   4   3      259.59      287.39     12.08 o 
  -2   4   3     1703.91     1495.03     31.46 o 
   0   4   3    10302.11    10404.96    257.85 o 
   2   4   3    40659.11    44233.47   1128.89 o 
   4   4   3    18221.53    18202.34    293.25 o 
   6   4   3     6828.17     7357.98    156.31 o 
   8   4   3     5228.08     5215.89    127.39 o 
  10   4   3     3576.79     3605.33     94.67 o 
  12   4   3    15244.55    15781.66    539.04 o 
  14   4   3     4612.58     4775.08    162.97 o 
 -17   5   3     1001.44     1018.14     70.24 o 
 -15   5   3     1263.42     1344.22     69.52 o 
 -13   5   3     3543.24     3236.60    140.24 o 
 -11   5   3     4650.49     4223.90    174.90 o 
  -9   5   3     5776.31     5900.67    126.40 o 
  -7   5   3     5831.05     5902.65    149.05 o 
  -5   5   3     2522.47     2495.12     47.37 o 
  -3   5   3     7565.40     7505.41    152.26 o 
  -1   5   3     9748.51     9150.08    155.66 o 
   1   5   3      730.61      908.02     28.34 o 
   3   5   3     3507.17     4002.49     55.51 o 
   5   5   3     1409.14     1521.23     34.85 o 
   7   5   3    15119.02    15736.44    389.93 o 
   9   5   3     9422.08     9300.85    237.94 o 
  11   5   3       44.62       42.75     20.09 o 
  13   5   3      197.01      253.98     30.35 o 
  15   5   3      763.55      848.80     93.99 o 
 -16   6   3      425.27      430.00     55.67 o 
 -14   6   3      623.59      648.17     48.74 o 
 -12   6   3      766.06      818.83     26.96 o 
 -10   6   3     2032.27     2145.94     63.35 o 
  -8   6   3     3973.84     4292.70    127.21 o 
  -6   6   3    19118.32    19996.53    409.39 o 
  -4   6   3       40.94       55.52     18.06 o 
  -2   6   3     1272.47     1183.28     29.87 o 
   0   6   3     3966.23     4242.01    102.89 o 
   2   6   3     8473.26     8081.66    168.93 o 
   4   6   3     5443.44     5209.36     87.07 o 
   6   6   3      215.92      196.10     14.88 o 
   8   6   3       63.87       95.75     22.08 o 
  10   6   3     2339.10     2223.03     90.53 o 
  12   6   3     3524.65     3458.88    139.02 o 
  14   6   3      413.83      398.68     42.81 o 
 -15   7   3     3896.88     4113.88    161.01 o 
 -13   7   3      809.87      812.52     61.44 o 
 -11   7   3     9856.90    10122.41    247.70 o 
  -9   7   3     5475.98     6099.29    195.25 o 
  -7   7   3    13415.02    13995.52    316.21 o 
  -5   7   3     1125.52     1124.22     43.02 o 
  -3   7   3    31957.14    33614.65    984.19 o 
  -1   7   3    43256.97    45848.46   1462.73 o 
   1   7   3      463.88      521.00     22.35 o 
   3   7   3     9337.99     9579.37    203.44 o 
   5   7   3    11636.48    11187.27    457.26 o 
   7   7   3    10692.04    10741.43    301.95 o 
   9   7   3    20574.26    20761.53    645.39 o 
  11   7   3     4077.54     3881.05    161.37 o 
  13   7   3      350.69      300.43     42.29 o 
 -16   8   3       46.16       79.25     35.54 o 
 -14   8   3      639.62      660.53     78.76 o 
 -12   8   3     1049.56      852.89     89.02 o 
 -10   8   3     3041.74     3252.93     81.72 o 
  -8   8   3      346.72      354.41     19.85 o 
  -6   8   3     2860.39     2801.61     71.06 o 
  -4   8   3      547.31      504.33     26.56 o 
  -2   8   3       82.36      118.98     17.42 o 
   0   8   3     1702.31     1728.79     50.23 o 
   2   8   3     2967.03     2783.81     70.48 o 
   4   8   3       94.83       97.12     12.02 o 
   6   8   3        2.43       11.21     12.88 o 
   8   8   3      300.78      318.12     30.58 o 
  10   8   3      376.41      365.71     30.29 o 
  12   8   3      949.00      901.83     51.68 o 
 -15   9   3     3212.90     3031.27    259.56 o 
 -13   9   3       64.29      103.23     34.69 o 
 -11   9   3     5102.27     4603.72    188.38 o 
  -9   9   3      690.73      710.82     38.11 o 
  -7   9   3    23474.58    24531.71    654.06 o 
  -5   9   3      633.07      630.07     39.42 o 
  -3   9   3     7911.39     8012.56    231.10 o 
  -1   9   3    10429.73    10427.07    285.83 o 
   1   9   3      573.56      603.81     19.38 o 
   3   9   3      125.38      114.52     21.70 o 
   5   9   3      346.16      358.45     21.04 o 
   7   9   3     3590.30     3476.15    154.73 o 
   9   9   3     6751.48     6429.65    260.56 o 
  11   9   3      450.17      405.83     65.69 o 
 -14  10   3      234.12      206.62     39.15 o 
 -12  10   3     3394.12     3114.99    370.76 o 
 -10  10   3     7855.47     8153.66    224.48 o 
  -8  10   3     1775.63     1825.56     60.55 o 
  -6  10   3     6516.84     6691.78    175.17 o 
  -4  10   3      557.04      523.87     36.11 o 
  -2  10   3      102.93      135.00     17.34 o 
   0  10   3     5637.80     5437.32    125.31 o 
   2  10   3    12939.81    12660.22    265.35 o 
   4  10   3    10945.52    11147.07    245.67 o 
   6  10   3     1295.65     1077.76     88.27 o 
   8  10   3     1438.37     1536.60    112.37 o 
  10  10   3     1107.92     1190.81    144.77 o 
 -11  11   3      105.67       65.13     30.13 o 
  -9  11   3      190.97      182.31     29.82 o 
  -7  11   3        4.30       -6.09     15.06 o 
  -5  11   3       78.65       92.70     30.78 o 
  -3  11   3      110.36       77.90     25.68 o 
  -1  11   3      534.77      517.65     36.41 o 
   1  11   3        8.88       18.77     13.30 o 
   3  11   3       64.25       80.59     13.33 o 
   5  11   3      511.92      481.40     44.45 o 
   7  11   3      101.62       41.04     36.24 o 
   9  11   3       15.82       40.80     45.20 o 
 -10  12   3      921.56      949.81    101.06 o 
  -8  12   3     5534.62     5483.81    157.71 o 
  -6  12   3    14547.09    15049.30    446.97 o 
  -4  12   3      455.38      433.02     45.63 o 
  -2  12   3     5209.62     5064.85    159.41 o 
   0  12   3     1721.86     1634.77     73.82 o 
   2  12   3     9865.06     9386.14    212.75 o 
   4  12   3     5301.61     4994.27    549.99 o 
   6  12   3      910.66     1019.01    112.06 o 
   8  12   3      106.77       53.28     58.03 o 
  -9  13   3      177.30      111.52     67.28 o 
  -7  13   3     3501.82     3632.14    143.11 o 
  -5  13   3     1582.64     1338.57     79.87 o 
  -3  13   3     4836.28     4513.14    150.67 o 
  -1  13   3     3719.55     3631.76    112.11 o 
   1  13   3       32.52       23.70     20.63 o 
   3  13   3      296.25      292.96     37.98 o 
   5  13   3      986.15      888.31    133.98 o 
  -4  14   3      222.36      181.92     47.16 o 
  -2  14   3        1.17      -28.97     38.69 o 
   0  14   3        4.36      -12.28     19.92 o 
   2  14   3       20.28       -8.10     37.88 o 
 -18   0   4     1417.79     1427.50     79.13 o 
 -16   0   4        3.17       24.38     30.06 o 
 -14   0   4    24580.80    23945.66    893.70 o 
 -12   0   4    14584.51    14277.76    404.20 o 
 -10   0   4     1078.05      938.39     41.24 o 
  -8   0   4    49185.30    48281.20   1813.02 o 
  -6   0   4    47891.38    43679.11   4022.19 o 
  -4   0   4    52751.97    41835.57   1748.75 o 
  -2   0   4     2783.48     2795.58     74.83 o 
   0   0   4     1588.87     1657.49     63.64 o 
   2   0   4   119369.93   140070.73  10154.24 o 
   4   0   4     7654.04    10019.10    260.05 o 
   6   0   4    11875.92    11849.69    279.68 o 
   8   0   4      358.67      351.99     19.58 o 
  10   0   4    16755.26    18067.35    559.37 o 
  12   0   4    13168.36    12968.09    383.46 o 
  14   0   4     2882.38     3053.49    388.55 o 
 -19   1   4      701.18      759.71     78.70 o 
 -17   1   4     1131.15     1220.77     63.31 o 
 -15   1   4      170.72      169.57     22.18 o 
 -13   1   4     7018.91     7041.27    139.65 o 
 -11   1   4        3.40       -7.70     10.39 o 
  -9   1   4     2075.31     1801.44     34.35 o 
  -7   1   4     3174.65     2851.37     70.59 o 
  -5   1   4    13750.25    11972.14    536.00 o 
  -3   1   4     9822.08     7995.28    961.20 o 
  -1   1   4     2553.15     2506.98    287.38 o 
   1   1   4     3529.81     3557.72    163.06 o 
   3   1   4    14737.07    16797.33    333.69 o 
   5   1   4    12161.70    13322.20    215.41 o 
   7   1   4     1915.37     1820.78     43.44 o 
   9   1   4        1.57       -8.85      8.85 o 
  11   1   4      407.45      421.02     21.07 o 
  13   1   4     2095.90     2095.38     88.50 o 
  15   1   4       91.31       84.41    109.87 o 
 -18   2   4       57.00       35.15     26.24 o 
 -16   2   4      446.97      428.80     28.30 o 
 -14   2   4     3367.07     3242.26     78.69 o 
 -12   2   4      888.07      822.01     26.96 o 
 -10   2   4      761.33      586.31     28.87 o 
  -8   2   4    48149.16    45582.88   2880.38 o 
  -6   2   4     1856.57     2135.14     62.38 o 
  -4   2   4    30044.75    31235.19    725.82 o 
  -2   2   4     6033.44     5884.96    291.26 o 
   0   2   4    25484.01    18167.77   3141.25 o 
   2   2   4    11180.52     9922.62   1114.17 o 
   4   2   4        7.29        6.69      4.98 o 
   6   2   4    14192.63    15311.27    249.48 o 
   8   2   4      698.71      635.38     24.77 o 
  10   2   4     5870.38     5689.92    121.24 o 
  12   2   4     1720.40     1674.08     63.83 o 
  14   2   4       14.87       -1.58     31.95 o 
 -19   3   4     2419.78     2229.79    150.71 o 
 -17   3   4     3029.85     3201.22    173.08 o 
 -15   3   4      901.56      945.40     47.74 o 
 -13   3   4     4112.04     4244.78     98.33 o 
 -11   3   4        9.04       10.23      8.83 o 
  -9   3   4    28108.47    26964.26    588.66 o 
  -7   3   4    19991.79    20682.52    400.47 o 
  -5   3   4    61299.35    68034.88   2028.76 o 
  -3   3   4    93648.95   100632.59   4339.60 o 
  -1   3   4     8544.52     9495.13    619.85 o 
   1   3   4    15543.64    12939.49   2402.15 o 
   3   3   4    19801.45    20780.62    358.38 o 
   5   3   4    29879.54    31887.09    806.45 o 
   7   3   4    11894.54    11919.11    227.31 o 
   9   3   4     2972.53     3021.66     83.78 o 
  11   3   4    11713.67    11527.27    366.31 o 
  13   3   4     3026.10     3162.65    157.96 o 
  15   3   4     4006.99     4137.11    159.99 o 
 -18   4   4       56.69       36.45     31.93 o 
 -16   4   4        8.22       36.54     21.07 o 
 -14   4   4     3588.05     3459.81     87.58 o 
 -12   4   4      922.09      776.79     58.31 o 
 -10   4   4       63.68       75.22     10.10 o 
  -8   4   4      276.53      246.64     14.02 o 
  -6   4   4     3936.45     4246.79     73.54 o 
  -4   4   4        4.74       -2.96      6.49 o 
  -2   4   4     1999.35     2207.14     43.99 o 
   0   4   4     2975.10     4084.49    104.06 o 
   2   4   4       16.06       25.81      9.54 o 
   4   4   4        1.27        2.69      3.19 o 
   6   4   4      267.27      330.08     24.87 o 
   8   4   4        6.54       25.03     12.96 o 
  10   4   4      119.12      115.21     25.13 o 
  12   4   4     1319.32     1308.42     96.49 o 
  14   4   4       22.78       19.82     37.20 o 
 -17   5   4     1806.96     1867.61    258.07 o 
 -15   5   4     3082.60     3033.25    118.86 o 
 -13   5   4    11153.46    10281.86    575.03 o 
 -11   5   4      888.73      871.63     56.81 o 
  -9   5   4    21447.00    22194.39    556.25 o 
  -7   5   4     2885.85     2662.05     67.50 o 
  -5   5   4    21747.40    23352.29    521.09 o 
  -3   5   4     4105.94     3386.06     93.41 o 
  -1   5   4    27207.29    31736.29    848.59 o 
   1   5   4     3532.51     3224.22     74.08 o 
   3   5   4     5132.24     4892.47     72.23 o 
   5   5   4    10479.01    10705.97    223.73 o 
   7   5   4    18330.78    18850.56    536.11 o 
   9   5   4      299.57      250.56     28.54 o 
  11   5   4      377.84      398.35     45.74 o 
  13   5   4       89.59      116.43     34.70 o 
 -16   6   4      299.37      324.44     44.98 o 
 -14   6   4     7409.02     6792.35    430.71 o 
 -12   6   4     4730.39     4425.04    138.85 o 
 -10   6   4     2087.94     2154.78     47.02 o 
  -8   6   4    22808.31    24730.07    629.26 o 
  -6   6   4      438.72      512.19     24.94 o 
  -4   6   4    23741.76    25549.65    613.93 o 
  -2   6   4     1790.20     1514.82     57.44 o 
   0   6   4    24380.64    25231.50    591.12 o 
   2   6   4    13004.52    11387.94   1611.70 o 
   4   6   4      544.63      488.27     21.19 o 
   6   6   4     7676.90     7715.08    188.32 o 
   8   6   4      972.93      988.10     60.15 o 
  10   6   4     3502.17     3348.30    109.44 o 
  12   6   4     7986.84     7772.38    287.17 o 
  14   6   4     1054.39     1166.52     88.54 o 
 -17   7   4       22.95        9.67     23.53 o 
 -15   7   4      163.01      127.04     40.54 o 
 -13   7   4       46.81       15.78      9.74 o 
 -11   7   4       15.22        5.12      9.89 o 
  -9   7   4       17.23        4.64     12.39 o 
  -7   7   4       49.83       44.97     12.93 o 
  -5   7   4        3.21        4.65     11.46 o 
  -3   7   4      240.08      240.90     19.87 o 
  -1   7   4        0.33       -9.09      9.09 o 
   1   7   4      502.36      504.84     13.13 o 
   3   7   4       39.88       37.74      8.45 o 
   5   7   4       13.28        7.65      7.02 o 
   7   7   4     1070.64     1052.41     45.53 o 
   9   7   4      973.34      945.37     54.83 o 
  11   7   4       53.43       47.45     22.47 o 
  13   7   4      102.03       44.56     24.20 o 
 -16   8   4      131.21      106.25     34.85 o 
 -14   8   4     2617.65     2639.06    239.15 o 
 -12   8   4     4943.06     4638.58    193.83 o 
 -10   8   4     2579.54     2684.30     94.40 o 
  -8   8   4    16293.66    17148.01    472.50 o 
  -6   8   4      675.93      640.16     32.04 o 
  -4   8   4    26234.68    27205.92    787.97 o 
  -2   8   4     5965.13     5778.15    137.35 o 
   0   8   4    14559.53    15241.52    339.05 o 
   2   8   4    23941.74    24761.18    515.64 o 
   4   8   4      928.88      835.88     25.49 o 
   6   8   4     9513.48     9112.09    289.93 o 
   8   8   4     4801.24     4555.44    147.75 o 
  10   8   4     6542.30     6488.08    180.41 o 
  12   8   4     5073.57     4560.25   1378.61 o 
 -15   9   4      699.06      631.13    124.52 o 
 -13   9   4     3548.48     3325.38    295.91 o 
 -11   9   4      206.36      231.41     25.41 o 
  -9   9   4    11951.79    12828.00    379.29 o 
  -7   9   4     1955.35     2039.55     68.69 o 
  -5   9   4     9175.40     9691.11    225.94 o 
  -3   9   4    16324.89    16578.79    457.69 o 
  -1   9   4     3636.05     3707.11    116.23 o 
   1   9   4     1741.69     1690.82     89.36 o 
   3   9   4     1846.80     1806.57    120.54 o 
   5   9   4      313.86      276.89     23.22 o 
   7   9   4     4393.70     3877.67    251.93 o 
   9   9   4        8.29       -3.54     37.21 o 
  11   9   4      929.10      779.82    164.21 o 
 -14  10   4     1141.68     1063.02    109.46 o 
 -12  10   4       88.04       42.91     37.52 o 
 -10  10   4     3007.60     3329.38    138.26 o 
  -8  10   4      296.24      359.72     28.15 o 
  -6  10   4     1003.26     1079.22     47.38 o 
  -4  10   4     8142.83     8115.69    209.63 o 
  -2  10   4       25.80       17.75     16.04 o 
   0  10   4       87.09       93.53     16.63 o 
   2  10   4     7334.94     6775.59    138.27 o 
   4  10   4     1329.04     1232.08    146.37 o 
   6  10   4      573.16      458.36     61.46 o 
   8  10   4       57.65       63.82     48.43 o 
  10  10   4     2211.61     2079.42    737.40 o 
 -13  11   4     2285.19     1984.22    197.47 o 
 -11  11   4       18.54       78.15     46.92 o 
  -9  11   4     4012.25     4354.98    160.43 o 
  -7  11   4      238.70      260.41     31.43 o 
  -5  11   4     2270.14     2343.50    107.62 o 
  -3  11   4     8107.04     8006.44    207.97 o 
  -1  11   4       75.43       73.88     16.79 o 
   1  11   4     8739.11     7843.65    273.77 o 
   3  11   4     5525.39     5480.36    148.75 o 
   5  11   4    10192.90     8734.94   1061.29 o 
   7  11   4    10845.23     8705.09   2959.98 o 
   9  11   4       34.73       28.43     50.91 o 
 -10  12   4      329.01      293.47     79.77 o 
  -8  12   4     3073.18     3133.33    107.94 o 
  -6  12   4       24.97       25.30     21.82 o 
  -4  12   4      575.76      600.41     60.45 o 
  -2  12   4     1594.00     1441.60     66.74 o 
   0  12   4     4970.66     4565.93    162.90 o 
   2  12   4      197.51      295.43     45.96 o 
   4  12   4        1.96        7.08     15.45 o 
   6  12   4     1295.70     1462.23    167.72 o 
  -9  13   4      450.00      175.98    112.63 o 
  -7  13   4     2391.03     2591.18    121.07 o 
  -5  13   4     1142.32     1179.30     67.36 o 
  -3  13   4     1755.26     1760.41     81.77 o 
  -1  13   4       44.99       49.62     34.08 o 
   1  13   4      945.26      852.03     95.53 o 
   3  13   4      319.05      290.89     36.71 o 
   5  13   4     2006.43     2014.39    200.17 o 
  -4  14   4     4631.32     4679.28    205.53 o 
  -2  14   4      663.50      607.91     84.49 o 
   0  14   4     1185.93     1181.16     83.16 o 
   2  14   4    10843.56    10728.52    456.45 o 
 -19   1   5     4636.61     4736.96    268.04 o 
 -17   1   5      358.04      318.60     33.97 o 
 -15   1   5     5575.94     5559.83    134.88 o 
 -13   1   5     1151.98     1192.45     44.29 o 
 -11   1   5    23771.25    22316.97    634.65 o 
  -9   1   5    44265.54    41157.45   3064.03 o 
  -7   1   5     3777.22     3009.12     82.28 o 
  -5   1   5    14334.44    10678.31    602.27 o 
  -3   1   5    10884.38    10169.59    986.83 o 
  -1   1   5    90248.97    92144.92   5108.86 o 
   1   1   5    14009.35    15929.20    613.26 o 
   3   1   5    23009.84    25398.30    613.70 o 
   5   1   5    16843.40    16984.96    340.28 o 
   7   1   5     9694.06    10263.27    190.67 o 
   9   1   5     5854.48     5853.93    115.65 o 
  11   1   5      405.44      459.04     34.11 o 
  13   1   5     8066.50     8450.96    273.16 o 
  15   1   5     1222.45      519.87    614.32 o 
 -18   2   5      164.49      123.04     34.75 o 
 -16   2   5     4914.25     4850.74    140.63 o 
 -14   2   5      768.13      701.55     36.42 o 
 -12   2   5      681.39      567.43     23.33 o 
 -10   2   5    14762.06    12859.79    847.15 o 
  -8   2   5     1876.13     1799.48     69.93 o 
  -6   2   5      132.25      151.49     12.80 o 
  -4   2   5    15614.85    15942.40    456.58 o 
  -2   2   5    20493.58    17303.75   1918.44 o 
   0   2   5    17854.31    14268.45   2117.33 o 
   2   2   5      498.49      405.23     29.03 o 
   4   2   5    19423.16    21678.38    441.81 o 
   6   2   5     3088.31     3212.74     55.31 o 
   8   2   5    20284.31    21148.20    430.23 o 
  10   2   5     6584.75     6190.03    157.49 o 
  12   2   5     1760.14     1873.33     89.27 o 
  14   2   5       68.85      146.85     42.59 o 
 -19   3   5       17.65       17.91     44.67 o 
 -17   3   5       40.16       34.66     13.02 o 
 -15   3   5       70.35       71.34     14.32 o 
 -13   3   5       85.14       72.22     13.95 o 
 -11   3   5     2198.83     2037.53    136.02 o 
  -9   3   5       98.50       99.15     18.28 o 
  -7   3   5       75.19       55.19     11.41 o 
  -5   3   5     8077.38     8093.17    148.61 o 
  -3   3   5      374.24      378.56     16.95 o 
  -1   3   5     1258.74     1521.69     72.13 o 
   1   3   5       47.22       35.26      6.89 o 
   3   3   5     7271.29     7932.10    133.34 o 
   5   3   5     2152.13     2236.60     32.15 o 
   7   3   5       12.00       16.44     15.50 o 
   9   3   5     5418.05     5664.24    163.79 o 
  11   3   5      360.66      395.23     34.52 o 
  13   3   5     1702.99     1587.40     90.55 o 
 -18   4   5      476.24      501.00     65.66 o 
 -16   4   5     8462.31     7834.88    397.71 o 
 -14   4   5    12467.62    11341.92    794.23 o 
 -12   4   5     3891.94     3860.56    122.46 o 
 -10   4   5     9500.52     9504.50    182.47 o 
  -8   4   5     2141.55     2315.05     48.55 o 
  -6   4   5    37014.53    39830.06   1057.18 o 
  -4   4   5     5344.30     5299.01    116.05 o 
  -2   4   5    21462.54    23009.80    793.09 o 
   0   4   5     4510.92     3644.60    198.38 o 
   2   4   5       20.91       47.18      9.86 o 
   4   4   5    13334.29    13586.59    326.99 o 
   6   4   5     8473.71     8611.63    226.37 o 
   8   4   5    24352.17    26366.73    983.84 o 
  10   4   5     6251.92     6524.44    214.10 o 
  12   4   5     2493.10     2499.12     97.59 o 
  14   4   5      112.77       85.62     49.57 o 
 -17   5   5     1478.57     1395.02     98.24 o 
 -15   5   5     1085.04      969.55     69.68 o 
 -13   5   5      755.20      679.12     43.88 o 
 -11   5   5     7936.21     8044.53    193.95 o 
  -9   5   5     6037.14     6368.30    151.81 o 
  -7   5   5    12145.77    12940.13    340.45 o 
  -5   5   5      176.80      126.69     12.79 o 
  -3   5   5     2556.20     2597.11     44.47 o 
  -1   5   5    35372.20    40826.64   1409.62 o 
   1   5   5     9738.72    10021.51    360.76 o 
   3   5   5     2663.51     2570.43     97.44 o 
   5   5   5     1858.77     1794.82     57.76 o 
   7   5   5     2077.47     2173.92     83.76 o 
   9   5   5      237.81      270.76     40.38 o 
  11   5   5      452.49      550.42     56.15 o 
  13   5   5     1932.75     1971.03    107.45 o 
 -18   6   5      109.90      143.05     40.86 o 
 -16   6   5      917.92      933.99     82.66 o 
 -14   6   5     1983.10     1864.42    102.15 o 
 -12   6   5     2247.60     2093.89     72.58 o 
 -10   6   5     1418.58     1452.43     46.50 o 
  -8   6   5      707.77      738.74     38.26 o 
  -6   6   5    12506.75    13044.31    269.69 o 
  -4   6   5     7048.49     7378.59    221.60 o 
  -2   6   5    11413.59    12219.39    462.39 o 
   0   6   5     1159.03     1100.83     33.76 o 
   2   6   5     1070.83     1067.61     59.74 o 
   4   6   5      988.16      913.06     24.43 o 
   6   6   5     9307.81     9397.33    264.94 o 
   8   6   5       76.56      100.82     16.76 o 
  10   6   5       15.31       25.76     26.37 o 
  12   6   5      581.69      617.05     51.56 o 
 -17   7   5      305.95      322.41     45.22 o 
 -15   7   5      381.07      407.20     43.61 o 
 -13   7   5       11.31       30.63     12.40 o 
 -11   7   5    25504.44    26983.40    667.87 o 
  -9   7   5     2714.62     2920.59    116.71 o 
  -7   7   5      777.82      830.58     28.01 o 
  -5   7   5    20704.86    21912.88    536.75 o 
  -3   7   5      546.39      534.81     25.85 o 
  -1   7   5     7461.64     7894.51    206.21 o 
   1   7   5     8906.69     9031.11    253.45 o 
   3   7   5    26733.36    25859.05    776.40 o 
   5   7   5    28133.23    27813.42    923.43 o 
   7   7   5     8071.13     7919.92    222.36 o 
   9   7   5     8188.29     7977.21    272.62 o 
  11   7   5     1632.51     1563.91     86.10 o 
 -16   8   5      384.38      352.50     52.06 o 
 -14   8   5     1467.34     1465.86     95.77 o 
 -12   8   5      182.71      163.48     20.13 o 
 -10   8   5      431.05      477.87     32.40 o 
  -8   8   5       10.65       19.06     16.13 o 
  -6   8   5       20.16       41.96     18.39 o 
  -4   8   5     2622.73     2677.74     76.78 o 
  -2   8   5     2728.81     2608.32     59.28 o 
   0   8   5       18.10       35.57     15.91 o 
   2   8   5      218.56      192.48     27.27 o 
   4   8   5     2313.15     2313.26     91.42 o 
   6   8   5      607.15      718.79    130.14 o 
   8   8   5      667.22      567.73     37.30 o 
  10   8   5     1325.51     1337.96    169.49 o 
  12   8   5      124.68      148.86     58.53 o 
 -15   9   5     1706.08     1730.38    155.88 o 
 -13   9   5      319.83      302.94     41.72 o 
 -11   9   5    10011.17    10740.40    276.35 o 
  -9   9   5     2772.94     2953.48     91.46 o 
  -7   9   5     8992.15     9874.65    243.86 o 
  -5   9   5     4778.04     5121.80    119.59 o 
  -3   9   5      814.48      896.28     45.94 o 
  -1   9   5     5051.60     5234.03    110.43 o 
   1   9   5     2271.98     2111.47     75.09 o 
   3   9   5     1044.32     1005.92     37.48 o 
   5   9   5     4116.95     3315.33    498.20 o 
   7   9   5      860.39      789.36    114.79 o 
   9   9   5     1382.38     1450.47    229.18 o 
  11   9   5       47.37       29.46     74.80 o 
 -14  10   5     8565.30     8714.27    403.15 o 
 -12  10   5      543.76      562.71     82.43 o 
 -10  10   5     2658.99     2856.34    122.22 o 
  -8  10   5      340.19      393.27     32.10 o 
  -6  10   5    15557.83    16918.18    432.08 o 
  -4  10   5     7407.75     7744.71    213.19 o 
  -2  10   5     7353.14     7364.04    192.10 o 
   0  10   5     2771.05     3010.43    109.87 o 
   2  10   5     1697.92     1639.27     69.28 o 
   4  10   5     3005.32     2740.63    189.14 o 
   6  10   5     1501.06     1714.36    172.13 o 
   8  10   5     6880.61     6987.15    388.90 o 
  10  10   5     2245.96     2249.89    196.11 o 
 -13  11   5      623.60      601.71     58.33 o 
 -11  11   5      185.60      151.13     18.97 o 
  -9  11   5       66.02       50.83     17.90 o 
  -7  11   5       20.24       20.75     22.44 o 
  -5  11   5      183.19      236.33     23.74 o 
  -3  11   5      617.33      622.87     44.26 o 
  -1  11   5      322.06      329.64     21.25 o 
   1  11   5      709.69      772.46     50.90 o 
   3  11   5       40.13       32.08     30.56 o 
   5  11   5      100.77       83.61     56.45 o 
   7  11   5      239.64      188.07     84.58 o 
 -10  12   5     2176.30     2314.78    118.26 o 
  -8  12   5      426.07      548.68     42.43 o 
  -6  12   5     4076.94     4410.65    141.63 o 
  -4  12   5     4151.49     4365.08    130.59 o 
  -2  12   5     9832.55     9862.92    272.15 o 
   0  12   5     3981.71     4126.46    211.96 o 
   2  12   5     1203.46     1156.78    117.39 o 
   4  12   5     3304.58     3432.87    262.29 o 
   6  12   5     1283.41     1459.75    152.12 o 
  -9  13   5      965.95      977.29     62.34 o 
  -7  13   5     2216.40     2281.44    100.67 o 
  -5  13   5     3250.66     3591.91    149.18 o 
  -3  13   5      197.56      236.81     47.25 o 
  -1  13   5     2691.73     2882.72    145.29 o 
   1  13   5     2610.96     2468.78     93.57 o 
   3  13   5     2155.67     1868.92    169.31 o 
  -4  14   5       10.38       25.22     34.35 o 
  -2  14   5        3.74        7.50     26.67 o 
   0  14   5      473.16      522.47     82.41 o 
 -18   0   6     5047.48     5027.56    203.18 o 
 -16   0   6     4409.79     4368.77    205.80 o 
 -14   0   6       72.90       59.48     28.26 o 
 -12   0   6    41933.97    39925.89   1577.49 o 
 -10   0   6    43795.66    37694.33   2924.81 o 
  -8   0   6    59771.30    47983.29   6399.06 o 
  -6   0   6    15856.19    14541.29    436.79 o 
  -4   0   6    37957.15    29470.45   1636.61 o 
  -2   0   6    51068.03    52905.20   2399.12 o 
   0   0   6      880.73     1205.70     54.93 o 
   2   0   6    79386.65    91526.31   5423.87 o 
   4   0   6      460.90      424.40     21.77 o 
   6   0   6    13107.75    13949.57    432.14 o 
   8   0   6     9714.59    10426.81    321.85 o 
  10   0   6    13067.51    13603.93    467.52 o 
  12   0   6     4165.04     4253.28    185.54 o 
  14   0   6     4005.27     5016.35    545.31 o 
 -19   1   6       25.48       34.04     16.16 o 
 -17   1   6      118.41      119.06     19.72 o 
 -15   1   6      267.99      239.39     24.05 o 
 -13   1   6     4158.14     3720.46    128.67 o 
 -11   1   6     1686.03     1650.23     63.38 o 
  -9   1   6     1580.89     1307.14     47.67 o 
  -7   1   6      354.61      394.24     22.01 o 
  -5   1   6     4280.85     3327.46    259.92 o 
  -3   1   6     5573.80     4801.87    497.20 o 
  -1   1   6    21485.97    24433.43    622.52 o 
   1   1   6      278.00      287.25     17.80 o 
   3   1   6     2676.81     2653.65     57.69 o 
   5   1   6     1115.20      984.47     28.47 o 
   7   1   6     2548.35     2697.72     54.54 o 
   9   1   6      418.81      499.75     26.46 o 
  11   1   6      267.13      270.77     15.20 o 
  13   1   6      542.15      513.10     51.07 o 
 -18   2   6     3043.95     2970.48    171.88 o 
 -16   2   6     2309.04     2248.44     87.68 o 
 -14   2   6      132.41      104.41     15.50 o 
 -12   2   6     3376.09     3440.71    148.45 o 
 -10   2   6     1472.32     1548.99     56.87 o 
  -8   2   6    12569.56    10608.04    465.00 o 
  -6   2   6     3476.69     3163.18     90.02 o 
  -4   2   6     2261.66     1945.58    129.53 o 
  -2   2   6    11387.88     8804.39   1209.60 o 
   0   2   6       23.89       54.57     14.66 o 
   2   2   6    52385.82    56847.25   4149.55 o 
   4   2   6     5047.79     5247.25    102.08 o 
   6   2   6     7502.24     7598.35    131.61 o 
   8   2   6     3335.38     3067.09     99.80 o 
  10   2   6     1540.85     1432.80     79.43 o 
  12   2   6     1650.92     1722.38     70.91 o 
  14   2   6       37.51       32.41     17.08 o 
 -19   3   6       66.63       42.36     27.32 o 
 -17   3   6      245.95      222.25     30.16 o 
 -15   3   6     3125.38     2487.00    173.97 o 
 -13   3   6    50355.53    41084.71   3233.55 o 
 -11   3   6     6101.76     5782.37    223.52 o 
  -9   3   6     8817.99     8302.57    170.63 o 
  -7   3   6     2896.43     2847.83     79.52 o 
  -5   3   6    22209.17    22237.24    656.26 o 
  -3   3   6     8110.16     7002.79    224.52 o 
  -1   3   6     6758.39     5475.53    672.12 o 
   1   3   6    14973.86    15584.10    810.30 o 
   3   3   6     9168.34     8609.14    314.66 o 
   5   3   6     5583.09     5332.23    102.26 o 
   7   3   6    17015.86    16461.97    645.06 o 
   9   3   6     6593.13     6761.96    203.28 o 
  11   3   6     6904.44     6697.91    253.92 o 
  13   3   6      381.11      283.48     59.49 o 
 -18   4   6      274.36      193.98     41.73 o 
 -16   4   6      106.34       78.08     18.21 o 
 -14   4   6       31.00       25.92     15.55 o 
 -12   4   6     1919.08     1932.52     83.22 o 
 -10   4   6     1759.27     1983.86     58.53 o 
  -8   4   6      528.72      637.20     36.46 o 
  -6   4   6      118.25      105.51     14.04 o 
  -4   4   6    11079.87    11832.93    249.47 o 
  -2   4   6       34.23       79.41      7.79 o 
   0   4   6     2798.33     2763.48    299.21 o 
   2   4   6     6001.29     6174.76    133.51 o 
   4   4   6      258.64      317.19     17.46 o 
   6   4   6      435.74      241.62    144.85 o 
   8   4   6     3409.03     3521.77    148.72 o 
  10   4   6     2085.60     2103.64    110.88 o 
  12   4   6      119.70       80.81     44.82 o 
 -17   5   6     1784.12     1526.79    122.21 o 
 -15   5   6      130.74      107.09     23.39 o 
 -13   5   6     5095.29     5277.44    134.40 o 
 -11   5   6     3772.97     3618.94     96.57 o 
  -9   5   6     9111.39     9729.61    287.90 o 
  -7   5   6    10336.09    10385.15    258.58 o 
  -5   5   6    16477.55    18676.22    493.39 o 
  -3   5   6    41114.36    44416.54   1571.05 o 
  -1   5   6    19344.28    21240.31    617.36 o 
   1   5   6    17591.28    16364.50   2032.25 o 
   3   5   6     2402.90     2294.91     53.16 o 
   5   5   6     8368.59     8642.67    348.28 o 
   7   5   6     8528.02     8678.52    332.58 o 
   9   5   6      107.87      104.70     35.37 o 
  11   5   6     2969.57     3010.97    202.63 o 
  13   5   6     2088.42     2204.96    155.33 o 
 -18   6   6     4773.25     4465.17    337.22 o 
 -16   6   6     1384.82     1288.53     95.15 o 
 -14   6   6       59.43       68.69     22.17 o 
 -12   6   6     3656.02     3671.30    112.34 o 
 -10   6   6     2179.07     2224.20     81.69 o 
  -8   6   6    31236.26    32784.03    944.11 o 
  -6   6   6     4619.66     4350.80    103.80 o 
  -4   6   6    20946.33    23311.40    517.75 o 
  -2   6   6     9709.64     9648.80    275.55 o 
   0   6   6      765.09      944.69     39.27 o 
   2   6   6    17508.07    16032.62   2257.64 o 
   4   6   6     3636.17     3622.64     68.61 o 
   6   6   6     2082.58     2136.35    147.72 o 
   8   6   6     5835.50     5992.86    319.92 o 
  10   6   6     4177.05     4398.15    223.76 o 
  12   6   6     2742.74     2693.50    271.56 o 
 -17   7   6      233.39      238.18     58.53 o 
 -15   7   6        8.40       33.01     25.86 o 
 -13   7   6       13.86        6.50     10.41 o 
 -11   7   6      261.07      292.27     23.18 o 
  -9   7   6       24.99       41.57     13.10 o 
  -7   7   6       64.13       66.87     16.12 o 
  -5   7   6      336.23      311.46     23.76 o 
  -3   7   6      267.72      398.17     37.84 o 
  -1   7   6       58.66      107.14     21.12 o 
   1   7   6     2383.87     2385.83    109.37 o 
   3   7   6     1336.42     1265.34     37.30 o 
   5   7   6     1528.98     1616.83    128.37 o 
   7   7   6        1.50      -17.26     63.64 o 
   9   7   6      382.05      353.41    106.96 o 
  11   7   6      488.24      582.19     81.99 o 
 -16   8   6     4771.60     5129.49    238.79 o 
 -14   8   6      842.36      803.33     35.58 o 
 -12   8   6      860.81      923.75     49.56 o 
 -10   8   6      127.22      114.72     20.33 o 
  -8   8   6    28827.47    31485.20   1073.58 o 
  -6   8   6     2352.44     2423.94     80.91 o 
  -4   8   6      400.23      459.26     29.30 o 
  -2   8   6     7978.52     8012.33    254.45 o 
   0   8   6     9540.95     9640.02    285.20 o 
   2   8   6    18496.43    18489.28    546.61 o 
   4   8   6     8899.36     8365.68    311.82 o 
   6   8   6     4695.04     4912.74    244.51 o 
   8   8   6     6803.89     7040.36    404.66 o 
  10   8   6     1710.76     1712.25    180.56 o 
 -15   9   6     1085.39     1251.54    112.76 o 
 -13   9   6     3384.04     2995.08    177.10 o 
 -11   9   6     1613.98     1655.88     62.21 o 
  -9   9   6     3917.20     4158.35    163.11 o 
  -7   9   6    12122.95    13089.96    400.10 o 
  -5   9   6     5662.80     6351.93    167.34 o 
  -3   9   6    11091.99    11576.61    292.79 o 
  -1   9   6     5235.40     5442.08    219.44 o 
   1   9   6     1334.43     1445.68     86.85 o 
   3   9   6      410.69      406.01     42.35 o 
   5   9   6     2511.86     2423.47    162.39 o 
   7   9   6     5465.60     5375.33    294.03 o 
   9   9   6       88.23       82.26     61.81 o 
 -14  10   6      952.96     1058.17     80.90 o 
 -12  10   6       14.93       26.69     20.31 o 
 -10  10   6      138.25      144.87     28.44 o 
  -8  10   6     7160.28     7866.99    242.73 o 
  -6  10   6      221.95      263.04     28.06 o 
  -4  10   6       67.03       45.41     17.11 o 
  -2  10   6     3181.30     3168.56     66.64 o 
   0  10   6     1856.42     1882.89     87.61 o 
   2  10   6     3637.23     3358.65    162.56 o 
   4  10   6       19.35        8.09     11.99 o 
   6  10   6      749.14      861.86    129.25 o 
   8  10   6        1.67        3.17     44.93 o 
 -13  11   6     7387.01     8123.01    477.69 o 
 -11  11   6      604.42      700.70     51.13 o 
  -9  11   6      535.48      742.02     52.29 o 
  -7  11   6     1538.92     1625.03     72.41 o 
  -5  11   6     3325.49     3605.90    122.54 o 
  -3  11   6    11850.92    12498.26    360.00 o 
  -1  11   6     2936.98     3303.47    136.79 o 
   1  11   6     7578.03     7280.75    348.31 o 
   3  11   6     8067.58     7423.11    336.69 o 
   5  11   6      699.11      808.40    107.18 o 
   7  11   6     5550.23     6015.79    446.53 o 
 -10  12   6      193.58      170.36     36.02 o 
  -8  12   6     1106.81     1250.47     66.68 o 
  -6  12   6     1321.48     1352.37     68.92 o 
  -4  12   6     1602.93     1642.57     72.94 o 
  -2  12   6      244.31      294.09     44.13 o 
   0  12   6       94.50      124.88     30.43 o 
   2  12   6     2275.56     2178.44    101.95 o 
   4  12   6      344.97      236.45     69.85 o 
   6  12   6      238.04      264.40     79.41 o 
  -9  13   6      263.19       96.45     53.86 o 
  -7  13   6      498.41      357.68     56.95 o 
  -5  13   6       10.50        2.84     31.71 o 
  -3  13   6     2611.80     2530.18    168.91 o 
  -1  13   6     1114.72     1171.17     92.32 o 
   1  13   6      563.26      582.77     56.16 o 
   3  13   6      671.55      794.10    191.27 o 
  -2  14   6     1654.43     1945.61    112.87 o 
 -19   1   7       23.57       -9.93     20.90 o 
 -17   1   7       39.57       42.50     19.96 o 
 -15   1   7    15797.54    13894.87    557.35 o 
 -13   1   7    12201.76    11280.15    476.99 o 
 -11   1   7     1399.12     1420.12     38.39 o 
  -9   1   7     3048.96     2643.00    174.23 o 
  -7   1   7     9416.13     7520.92    520.60 o 
  -5   1   7    33344.77    30242.90    897.90 o 
  -3   1   7    23211.52    22076.90   1719.03 o 
  -1   1   7     4203.97     4456.99     89.46 o 
   1   1   7     3675.21     3435.05     87.87 o 
   3   1   7    20565.93    21952.46    516.18 o 
   5   1   7    27307.08    29762.72    657.15 o 
   7   1   7      282.94      306.99     21.33 o 
   9   1   7     8600.85     9052.12    166.30 o 
  11   1   7      641.87      619.40     37.11 o 
  13   1   7     1710.82     1805.57    151.44 o 
 -18   2   7     4826.31     4609.93    232.79 o 
 -16   2   7       15.40       21.73     15.62 o 
 -14   2   7     3889.55     3527.40    105.67 o 
 -12   2   7     4990.99     4796.64    106.34 o 
 -10   2   7    12432.03    10870.07    535.27 o 
  -8   2   7     4668.23     4049.81    194.33 o 
  -6   2   7    14802.77    13060.51   1257.87 o 
  -4   2   7       19.19       55.94     12.93 o 
  -2   2   7     9885.85     6894.65   1095.56 o 
   0   2   7    52513.85    55357.23   4143.21 o 
   2   2   7     7595.88     8404.90    317.91 o 
   4   2   7    15595.51    17241.32    365.06 o 
   6   2   7     4498.53     4662.10     91.92 o 
   8   2   7    16035.95    16775.59    402.81 o 
  10   2   7      165.63      184.77     13.74 o 
  12   2   7     2485.73     2773.08     84.37 o 
 -19   3   7      320.97      239.72     55.58 o 
 -17   3   7      219.96      185.63     26.56 o 
 -15   3   7     1391.04     1168.38     82.78 o 
 -13   3   7     2396.60     2284.89     98.80 o 
 -11   3   7        4.03       16.10     17.03 o 
  -9   3   7       33.51       29.13     13.21 o 
  -7   3   7      501.21      473.16     24.79 o 
  -5   3   7     7370.92     6531.55    205.95 o 
  -3   3   7      461.17      421.05     39.24 o 
  -1   3   7     4386.58     3846.71    585.51 o 
   1   3   7      973.91      913.37     59.53 o 
   3   3   7      694.22      620.80     36.44 o 
   5   3   7     4732.14     4370.29    187.79 o 
   7   3   7      282.14      257.15     18.61 o 
   9   3   7     1674.88     1760.10     94.12 o 
  11   3   7      271.71      172.18     80.68 o 
  13   3   7     1028.24     1093.61    106.50 o 
 -18   4   7     2796.53     3157.55    244.70 o 
 -16   4   7      489.06      370.85     70.85 o 
 -14   4   7     2406.78     2281.46    137.70 o 
 -12   4   7     4031.94     3769.95    109.47 o 
 -10   4   7    32040.81    32873.65    919.36 o 
  -8   4   7     8376.17     8258.85    252.57 o 
  -6   4   7    12487.31    12713.85    386.20 o 
  -4   4   7       11.73       19.64      9.83 o 
  -2   4   7    11380.13    10836.88    510.93 o 
   0   4   7    37765.06    33808.95   5678.24 o 
   2   4   7    15892.17    16707.93    355.63 o 
   4   4   7    16680.45    17350.47    419.48 o 
   6   4   7      479.65      423.53     48.49 o 
   8   4   7     9153.83     9339.01    357.87 o 
  10   4   7     3114.84     3056.65    226.54 o 
  12   4   7     2735.55     2562.37    178.08 o 
 -17   5   7      149.30       87.01     26.55 o 
 -15   5   7     4147.21     4031.30    166.09 o 
 -13   5   7      915.71      905.28     53.46 o 
 -11   5   7       75.67       86.67     20.14 o 
  -9   5   7      335.60      383.80     36.94 o 
  -7   5   7      280.52      290.03     22.57 o 
  -5   5   7    19085.12    20805.48    573.98 o 
  -3   5   7     7144.02     7757.52    151.04 o 
  -1   5   7      640.61      675.08     61.11 o 
   1   5   7      664.82      578.94    113.03 o 
   3   5   7     9027.92     9176.59    277.90 o 
   5   5   7     4944.28     4812.83    309.46 o 
   7   5   7      166.48      206.18     54.03 o 
   9   5   7     1959.69     2055.31    139.82 o 
  11   5   7        9.48       21.50     38.87 o 
 -18   6   7      557.12      548.75     67.46 o 
 -16   6   7        7.24      -12.36     12.36 o 
 -14   6   7      462.10      512.55     42.60 o 
 -12   6   7     1041.06     1016.53     70.66 o 
 -10   6   7     9669.25    11162.69    500.06 o 
  -8   6   7     2359.38     2241.08     79.23 o 
  -6   6   7       68.15       79.34     17.17 o 
  -4   6   7     6754.54     7528.61    220.54 o 
  -2   6   7     2566.97     2665.66    113.70 o 
   0   6   7     1482.43     1403.50    109.43 o 
   2   6   7     4779.67     4555.78    448.05 o 
   4   6   7      476.63      468.79     19.96 o 
   6   6   7       53.38       30.20     29.56 o 
   8   6   7     1842.37     1872.94    157.05 o 
  10   6   7     1528.48     1589.06    121.01 o 
  12   6   7      143.00      104.51     54.93 o 
 -17   7   7      870.31      894.12     85.54 o 
 -15   7   7    22046.02    22575.56    723.05 o 
 -13   7   7     6943.56     7093.45    233.95 o 
 -11   7   7      541.01      613.48     44.54 o 
  -9   7   7       78.98       90.14     25.31 o 
  -7   7   7    14655.18    15929.31    585.39 o 
  -5   7   7    21451.22    22267.92   1086.72 o 
  -3   7   7     1397.28     1303.72     57.77 o 
  -1   7   7     2650.41     2707.89    119.62 o 
   1   7   7     6636.42     6543.87    340.10 o 
   3   7   7     7407.53     6921.12    183.33 o 
   5   7   7     6409.71     6549.30    337.82 o 
   7   7   7     5101.16     5484.52    265.37 o 
   9   7   7    10385.93    10404.32    704.04 o 
  11   7   7     1947.11     2013.96    249.05 o 
 -16   8   7      120.67      124.27     43.81 o 
 -14   8   7       18.52       -6.46     17.68 o 
 -12   8   7      130.98      179.88     24.61 o 
 -10   8   7      858.54      938.18     47.59 o 
  -8   8   7     3066.14     3352.51     76.72 o 
  -6   8   7        7.69        3.97     11.60 o 
  -4   8   7      114.88      175.73     35.76 o 
  -2   8   7      161.99      224.82     38.87 o 
   0   8   7     6061.63     6531.03    187.47 o 
   2   8   7      715.64      707.20     61.32 o 
   4   8   7     3050.40     2840.00     82.77 o 
   6   8   7     1138.30     1160.66    107.45 o 
   8   8   7     2462.87     2686.69    214.56 o 
  10   8   7      430.27      401.72     79.11 o 
 -15   9   7     4865.55     3260.93   1461.89 o 
 -13   9   7      666.67      677.52     47.47 o 
 -11   9   7     1538.22     1634.23     58.91 o 
  -9   9   7     1874.31     2038.41     74.86 o 
  -7   9   7       55.34       76.94     21.22 o 
  -5   9   7    17126.35    18073.29    538.07 o 
  -3   9   7     9407.13     9524.70    386.21 o 
  -1   9   7     2334.78     2466.83     96.16 o 
   1   9   7     3740.69     3439.97    131.86 o 
   3   9   7    12255.27    11631.38    398.48 o 
   5   9   7     9988.58    10750.24    586.13 o 
   7   9   7       76.53       43.40     44.41 o 
   9   9   7      926.79      915.90    118.26 o 
 -14  10   7      302.31      432.73     90.80 o 
 -12  10   7     1087.80     1215.38     57.45 o 
 -10  10   7     9864.85    10870.28    349.76 o 
  -8  10   7     6983.34     7696.59    232.35 o 
  -6  10   7     2572.89     2856.23    103.00 o 
  -4  10   7      211.51      267.27     36.27 o 
  -2  10   7     5918.44     6404.66    218.98 o 
   0  10   7     6817.05     6968.43    216.47 o 
   2  10   7     4461.27     4173.38    195.12 o 
   4  10   7     3206.45     2983.80    215.25 o 
   6  10   7       58.19       -1.55     45.16 o 
   8  10   7     1897.23     1841.32    214.91 o 
 -13  11   7      191.37      211.63     54.64 o 
 -11  11   7       80.73       57.02     25.76 o 
  -9  11   7       92.35       97.13     27.95 o 
  -7  11   7      283.76      309.51     37.13 o 
  -5  11   7      119.16      112.54     17.31 o 
  -3  11   7       19.32       16.02     33.13 o 
  -1  11   7       10.96       27.44     21.95 o 
   1  11   7       67.59      102.34     32.96 o 
   3  11   7       37.31       48.22     26.11 o 
   5  11   7       42.95      -38.69     45.58 o 
   7  11   7       11.45        4.02     63.51 o 
 -10  12   7     8044.92     8650.49    259.53 o 
  -8  12   7     1431.81     1418.35     79.02 o 
  -6  12   7     1587.69     1657.23     68.71 o 
  -4  12   7      579.71      567.71     51.48 o 
  -2  12   7     2353.13     2755.87    123.61 o 
   0  12   7     3983.07     3862.42    159.95 o 
   2  12   7      155.19      165.27     33.12 o 
   4  12   7     2039.99     2173.13    236.11 o 
  -7  13   7     1472.37     1670.53    116.11 o 
  -5  13   7     4031.65     4521.06    196.56 o 
  -3  13   7     4268.23     4667.42    194.53 o 
  -1  13   7     1380.27     1238.61     87.62 o 
   1  13   7       56.13       52.83     30.00 o 
 -20   0   8     1044.92      813.19     57.50 o 
 -18   0   8      671.95      607.77     56.65 o 
 -16   0   8     2006.33     2051.26    303.48 o 
 -14   0   8    28139.80    22029.46   3206.63 o 
 -12   0   8    34026.62    28100.96   2747.67 o 
 -10   0   8     9366.35     9110.91    585.51 o 
  -8   0   8    14722.69    15031.66    607.95 o 
  -6   0   8      553.38      511.81     45.59 o 
  -4   0   8     3171.20     2410.64     98.81 o 
  -2   0   8   101942.69   111396.53   7510.57 o 
   0   0   8     9455.78     9650.68    299.05 o 
   2   0   8      249.61      372.00     30.77 o 
   4   0   8     4558.81     4701.28    144.88 o 
   6   0   8    41319.96    44435.64   1726.17 o 
   8   0   8    19205.25    20250.66    638.34 o 
  10   0   8     2737.70     2796.12    124.77 o 
  12   0   8     4361.75     4570.19    309.50 o 
 -19   1   8        9.84      -21.09     21.09 o 
 -17   1   8     2878.78     2456.12    116.54 o 
 -15   1   8      482.48      420.90     33.55 o 
 -13   1   8     1867.08     1478.59     55.82 o 
 -11   1   8     1189.90      978.36     79.61 o 
  -9   1   8     6847.05     6394.68    268.94 o 
  -7   1   8     2025.20     1548.39     87.22 o 
  -5   1   8     4186.20     4048.94    136.73 o 
  -3   1   8      187.24      225.14     23.40 o 
  -1   1   8      359.88      364.27     28.62 o 
   1   1   8     1430.42     1464.73     41.69 o 
   3   1   8     7378.75     7960.03    160.61 o 
   5   1   8      272.54      298.90     20.36 o 
   7   1   8      880.55      970.24     26.39 o 
   9   1   8       55.93       55.80     14.38 o 
  11   1   8     1040.83     1103.13     43.05 o 
  13   1   8       27.54       26.29     41.11 o 
 -18   2   8       53.66       36.40     15.39 o 
 -16   2   8      681.01      559.26     37.25 o 
 -14   2   8     2939.03     2760.69     82.37 o 
 -12   2   8    14998.48    13493.48    472.42 o 
 -10   2   8      930.03      761.70     53.39 o 
  -8   2   8      589.80      577.91     42.25 o 
  -6   2   8      975.66      765.93     70.91 o 
  -4   2   8     7703.20     7159.28    331.86 o 
  -2   2   8    66221.17    63309.89   4314.47 o 
   0   2   8     1373.60     1150.35     72.77 o 
   2   2   8     3205.14     3490.28    122.06 o 
   4   2   8      556.41      633.34     24.64 o 
   6   2   8     5234.65     5379.94    106.28 o 
   8   2   8     3858.69     3789.12    199.52 o 
  10   2   8      189.49      267.47     42.37 o 
  12   2   8     1807.56     1879.27     83.98 o 
 -19   3   8      452.91      246.33     51.06 o 
 -17   3   8    15376.72    13117.78    867.80 o 
 -15   3   8     3064.85     2857.76    100.47 o 
 -13   3   8      474.90      450.74     33.87 o 
 -11   3   8       10.23       23.55     18.32 o 
  -9   3   8    37253.78    35249.48   1455.90 o 
  -7   3   8    23454.75    20351.32    997.21 o 
  -5   3   8     7471.71     5887.48    460.97 o 
  -3   3   8      433.11      268.64     33.32 o 
  -1   3   8       22.72        4.62     10.75 o 
   1   3   8     2813.77     2408.82    195.14 o 
   3   3   8    21963.76    21108.85   1677.43 o 
   5   3   8      503.87      542.04     32.66 o 
   7   3   8     4497.03     4084.70    205.67 o 
   9   3   8     1754.50     1916.43     98.63 o 
  11   3   8     4970.27     5684.86    208.26 o 
 -18   4   8        1.55      -13.33     16.25 o 
 -16   4   8      320.72      286.70     32.06 o 
 -14   4   8      709.06      677.68     35.86 o 
 -12   4   8     2425.24     2128.28    117.31 o 
 -10   4   8      425.66      400.60     32.40 o 
  -8   4   8     5301.25     5641.75    181.98 o 
  -6   4   8     2478.06     2658.00     76.00 o 
  -4   4   8      533.91      525.55     30.36 o 
  -2   4   8     2244.10     2059.33     41.30 o 
   0   4   8     1157.51     1270.15    101.72 o 
   2   4   8       20.11       40.37      8.42 o 
   4   4   8     3616.34     3735.96     77.96 o 
   6   4   8     6769.86     6497.05    218.87 o 
   8   4   8       85.49       57.27     42.71 o 
  10   4   8      118.74       89.42     57.01 o 
  12   4   8       37.26        8.39     21.02 o 
 -17   5   8     6455.03     6194.17    333.34 o 
 -15   5   8       60.79       71.66     16.39 o 
 -13   5   8       21.19       28.92     14.82 o 
 -11   5   8      267.83      270.72     25.60 o 
  -9   5   8     3792.98     4090.02    204.99 o 
  -7   5   8    18287.01    18441.66    720.95 o 
  -5   5   8     4777.63     4611.84    127.83 o 
  -3   5   8    15975.42    17740.32   1269.73 o 
  -1   5   8     3256.95     3346.53    263.12 o 
   1   5   8    45378.21    47087.68   3234.03 o 
   3   5   8    21676.88    22774.27    757.99 o 
   5   5   8     2508.61     2352.49    121.96 o 
   7   5   8     2650.01     2769.55    143.14 o 
   9   5   8      143.40      140.74     70.74 o 
  11   5   8     3509.78     3549.23    234.47 o 
 -18   6   8      163.87      187.19     45.76 o 
 -16   6   8       12.48       22.24     21.65 o 
 -14   6   8     5401.28     5377.58    174.46 o 
 -12   6   8    21055.12    21654.72    737.07 o 
 -10   6   8     5307.44     5022.09    261.74 o 
  -8   6   8     4690.31     5113.54    220.46 o 
  -6   6   8      277.55      291.41     22.28 o 
  -4   6   8     4653.59     5213.19    158.81 o 
  -2   6   8    36815.19    38862.90   1363.97 o 
   0   6   8     3672.76     3699.59    348.26 o 
   2   6   8      269.60      286.06     17.64 o 
   4   6   8      802.86      792.78     53.11 o 
   6   6   8    15250.01    16175.18    697.59 o 
   8   6   8     8650.76     9038.47    404.42 o 
  10   6   8     1161.08     1390.04    146.14 o 
 -17   7   8      434.93      508.79     69.54 o 
 -15   7   8      696.27      755.76     55.27 o 
 -13   7   8      364.06      300.87     41.47 o 
 -11   7   8      145.03      146.75     25.46 o 
  -9   7   8       36.39       19.35     19.94 o 
  -7   7   8      525.58      573.27     58.35 o 
  -5   7   8       27.31       -4.02     18.85 o 
  -3   7   8       82.45       80.86     28.24 o 
  -1   7   8       51.38       71.77     22.60 o 
   1   7   8     5337.17     4563.67    646.72 o 
   3   7   8       50.80       54.41     10.42 o 
   5   7   8      160.37      129.46     76.26 o 
   7   7   8      100.97      149.17     48.61 o 
   9   7   8       11.01       23.64     35.90 o 
 -16   8   8      119.38      123.12     42.61 o 
 -14   8   8      530.88      626.14     44.39 o 
 -12   8   8    14622.91    15868.52    421.96 o 
 -10   8   8     1454.65     1616.83     78.81 o 
  -8   8   8     1615.14     1648.18     57.50 o 
  -6   8   8      914.18      891.92     54.74 o 
  -4   8   8    16564.20    18437.99    576.63 o 
  -2   8   8    32805.07    36417.95   1263.62 o 
   0   8   8     4174.49     3829.64    258.55 o 
   2   8   8     1185.38     1066.54    273.33 o 
   4   8   8     2971.38     2705.60    158.44 o 
   6   8   8     3942.59     4219.15    289.41 o 
   8   8   8     3326.20     3443.40    261.88 o 
 -15   9   8       72.12       54.29     34.98 o 
 -13   9   8       50.77       26.45     21.06 o 
 -11   9   8     1161.38     1251.55     79.91 o 
  -9   9   8     3406.20     3700.66    168.14 o 
  -7   9   8     6205.65     6558.96    205.09 o 
  -5   9   8     2662.27     2754.32    117.37 o 
  -3   9   8     1171.65     1200.57     57.38 o 
  -1   9   8     1764.20     1769.96     83.28 o 
   1   9   8     6800.29     6669.55    425.03 o 
   3   9   8    10300.55     8833.79    660.54 o 
   5   9   8      725.18      935.22    179.05 o 
   7   9   8      467.10      461.55    106.72 o 
 -14  10   8      130.17      172.67     73.82 o 
 -12  10   8     4259.65     4717.24    182.30 o 
 -10  10   8      360.69      406.29     47.08 o 
  -8  10   8      167.78      144.94     35.90 o 
  -6  10   8     2129.97     1989.49     95.18 o 
  -4  10   8      713.81      660.22     56.74 o 
  -2  10   8     1447.14     1571.57    126.97 o 
   0  10   8       49.30       76.24     26.50 o 
   2  10   8      692.96      666.49     75.97 o 
   4  10   8       95.71       86.47     62.90 o 
   6  10   8     1344.11     1096.02    363.77 o 
 -13  11   8      744.84      789.92     71.69 o 
 -11  11   8       12.49       34.25     19.89 o 
  -9  11   8     8472.52     9398.62    318.14 o 
  -7  11   8    17454.57    19042.54    732.52 o 
  -5  11   8     1409.39     1687.93     93.87 o 
  -3  11   8       25.75       11.71     23.06 o 
  -1  11   8       54.51       84.70     38.24 o 
   1  11   8     6431.12     6243.33    252.40 o 
   3  11   8     9851.75    10725.93    661.04 o 
   5  11   8      933.83      954.36    156.61 o 
 -10  12   8      506.97      365.06     96.71 o 
  -8  12   8      144.74      138.96     38.44 o 
  -6  12   8       60.22       80.53     37.32 o 
  -4  12   8      694.06      932.11     78.83 o 
  -2  12   8     2275.77     2440.17    113.37 o 
   0  12   8       31.44       56.92     26.41 o 
   2  12   8      569.85      430.02     52.04 o 
   4  12   8        0.41     -101.96    107.40 o 
  -7  13   8     4065.66     4259.57    211.48 o 
  -5  13   8      269.80      338.32     53.14 o 
  -3  13   8      419.56      416.39     62.22 o 
  -1  13   8       74.28       34.29     33.33 o 
   1  13   8     2877.03     2633.47    133.05 o 
 -19   1   9     6146.17     5287.52    399.76 o 
 -17   1   9     5692.74     4817.72    356.42 o 
 -15   1   9     7562.91     6887.25    415.14 o 
 -13   1   9      200.72      247.04     29.86 o 
 -11   1   9     4094.68     3903.58    141.56 o 
  -9   1   9    18565.99    17093.68    647.66 o 
  -7   1   9     5233.96     4942.50    319.91 o 
  -5   1   9      819.74      853.16     36.16 o 
  -3   1   9      236.77      333.26     32.66 o 
  -1   1   9    16093.82    16121.31    470.56 o 
   1   1   9    51367.46    57931.74   2991.73 o 
   3   1   9     1402.97     1551.82     43.00 o 
   5   1   9     5312.52     5886.87    120.18 o 
   7   1   9      290.22      361.79     21.50 o 
   9   1   9     9910.12    10658.39    213.26 o 
  11   1   9     3925.89     4085.84    122.79 o 
 -20   2   9      191.14      123.96     21.25 o 
 -18   2   9       34.54       19.01     16.72 o 
 -16   2   9     3114.48     3129.16    109.36 o 
 -14   2   9    14331.81    13500.36    814.78 o 
 -12   2   9      418.27      419.79     34.66 o 
 -10   2   9      201.08      198.11     23.06 o 
  -8   2   9     1286.24     1189.19     64.91 o 
  -6   2   9    38332.84    35881.33   2006.46 o 
  -4   2   9    35605.74    34581.30   2140.43 o 
  -2   2   9     6195.23     5815.02    268.15 o 
   0   2   9      133.72      145.13     21.55 o 
   2   2   9     1258.52     1249.45     35.19 o 
   4   2   9    32683.23    35053.49    983.69 o 
   6   2   9     1001.92     1129.92     31.60 o 
   8   2   9      354.24      412.99     31.11 o 
  10   2   9      961.57     1136.49     78.26 o 
  12   2   9      380.32      215.75     79.87 o 
 -19   3   9     1220.31      921.26    111.33 o 
 -17   3   9       72.32       43.86     31.61 o 
 -15   3   9       75.48       43.75     20.63 o 
 -13   3   9      353.72      307.35     27.50 o 
 -11   3   9     2429.32     2226.85    176.46 o 
  -9   3   9     4212.13     3599.34    200.49 o 
  -7   3   9      921.43      744.21     54.06 o 
  -5   3   9        0.49       -9.58     15.66 o 
  -3   3   9        2.80       -0.49     17.14 o 
  -1   3   9     5368.02     4257.90    330.94 o 
   1   3   9     2897.41     2615.74    242.40 o 
   3   3   9     2030.85     2104.21    117.57 o 
   5   3   9      694.69      691.54     47.11 o 
   7   3   9      329.42      284.72     21.17 o 
   9   3   9      715.13      690.66     47.72 o 
  11   3   9      740.05      817.91     45.76 o 
 -18   4   9      170.49      146.27     24.15 o 
 -16   4   9     3818.18     3531.41    222.86 o 
 -14   4   9    18886.10    16764.70    853.14 o 
 -12   4   9     2444.70     2355.87    126.79 o 
 -10   4   9      126.47      126.69     19.11 o 
  -8   4   9     2899.27     2678.20    114.30 o 
  -6   4   9    14841.88    13174.04    772.78 o 
  -4   4   9    46662.94    42039.75   1699.26 o 
  -2   4   9     2827.74     2473.19    141.13 o 
   0   4   9     2012.71     2020.14     91.88 o 
   2   4   9      580.63      573.72    113.21 o 
   4   4   9    23471.26    25697.43    629.81 o 
   6   4   9     6463.60     6278.08    264.60 o 
   8   4   9     2536.58     2688.82     87.76 o 
  10   4   9     3609.65     3716.11    177.34 o 
 -19   5   9     3691.68     3881.99    223.95 o 
 -17   5   9      117.89       79.20     22.15 o 
 -15   5   9     1753.06     1719.87     86.28 o 
 -13   5   9       31.66       37.08     19.63 o 
 -11   5   9      359.58      391.44     32.95 o 
  -9   5   9     4798.92     5119.21    225.00 o 
  -7   5   9       37.04       46.03     17.10 o 
  -5   5   9     1760.55     1865.22    141.52 o 
  -3   5   9      172.26      196.85     13.33 o 
  -1   5   9     5436.52     5239.59    407.62 o 
   1   5   9    10884.01    11678.65    557.36 o 
   3   5   9     5798.13     6267.54    212.52 o 
   5   5   9     2993.26     2688.08    240.87 o 
   7   5   9      334.52      380.06     54.93 o 
   9   5   9     2858.70     3166.76    263.78 o 
  11   5   9      925.15     1046.28    140.01 o 
 -18   6   9        8.40       11.28     44.03 o 
 -16   6   9     1622.01     1805.71     94.32 o 
 -14   6   9     4784.07     5253.66    196.42 o 
 -12   6   9      174.08      141.14     30.17 o 
 -10   6   9       36.98       51.95     20.21 o 
  -8   6   9      855.85     1034.30     77.71 o 
  -6   6   9     2575.43     2783.74    155.59 o 
  -4   6   9     2979.78     3052.29     91.71 o 
  -2   6   9     1372.81     1260.19     83.20 o 
   0   6   9      950.01      886.27    105.01 o 
   2   6   9      168.13      147.01     16.80 o 
   4   6   9     2485.14     2258.74    126.06 o 
   6   6   9     1919.65     1925.69    160.36 o 
   8   6   9     2230.86     2450.08    154.44 o 
  10   6   9      860.80      870.89    198.30 o 
 -17   7   9     1912.74     1969.66    166.40 o 
 -15   7   9      708.27      761.17     67.09 o 
 -13   7   9      455.18      513.72     47.64 o 
 -11   7   9     9377.89     9639.01    476.70 o 
  -9   7   9    34425.75    35212.47   1374.96 o 
  -7   7   9     9816.64     9948.45    417.21 o 
  -5   7   9     4556.79     4605.62    139.61 o 
  -3   7   9      251.27      323.16     29.88 o 
  -1   7   9    30112.27    31992.74   1624.24 o 
   1   7   9    10830.26     9173.60   1740.45 o 
   3   7   9      177.38      161.44     13.62 o 
   5   7   9     2092.39     2211.86    242.24 o 
   7   7   9      739.64      802.90    117.48 o 
   9   7   9     7303.18     7568.76    446.24 o 
 -16   8   9      268.81      253.01     26.56 o 
 -14   8   9     1233.61     1257.48     61.27 o 
 -12   8   9      963.26      992.55     63.66 o 
 -10   8   9      425.79      460.73     34.44 o 
  -8   8   9     1479.34     1552.78     80.58 o 
  -6   8   9     1605.11     1721.89     83.64 o 
  -4   8   9     2700.21     2880.22    112.72 o 
  -2   8   9       26.78       -7.07     21.11 o 
   0   8   9      793.86      671.47     49.63 o 
   2   8   9       20.19       18.94     11.78 o 
   4   8   9     1927.62     1798.00    136.36 o 
   6   8   9      165.58      124.17     64.86 o 
   8   8   9     1407.89     1576.21    244.54 o 
 -15   9   9      634.84      693.94     55.15 o 
 -13   9   9     1177.41     1198.72     61.41 o 
 -11   9   9     2154.03     2304.61     83.95 o 
  -9   9   9     6127.34     6882.25    354.21 o 
  -7   9   9     2027.06     2130.98    124.02 o 
  -5   9   9      240.77      221.34     31.81 o 
  -3   9   9     1601.82     1497.05     84.68 o 
  -1   9   9     9903.39     9592.97    537.04 o 
   1   9   9     8834.25     8182.40    833.40 o 
   3   9   9      290.85      265.83     37.36 o 
   5   9   9       80.47      142.11    100.34 o 
   7   9   9      530.73      494.93    116.25 o 
 -14  10   9     5052.92     4503.64    192.29 o 
 -12  10   9     2634.19     2636.18    139.23 o 
 -10  10   9      224.14      198.36     40.90 o 
  -8  10   9      603.13      699.63     79.93 o 
  -6  10   9     2878.86     3520.79    144.73 o 
  -4  10   9    11618.49    12589.23    455.04 o 
  -2  10   9     1803.15     1809.37     75.43 o 
   0  10   9      901.43      858.75     71.28 o 
   2  10   9       36.73       26.99     11.84 o 
   4  10   9     7643.21     8248.91    547.26 o 
   6  10   9     6363.89     6816.29    648.00 o 
 -13  11   9      222.89      225.60     47.04 o 
 -11  11   9      816.40      862.21     77.99 o 
  -9  11   9       56.08       52.02     30.69 o 
  -7  11   9       33.20       28.60     31.60 o 
  -5  11   9      149.69      177.98     37.19 o 
  -3  11   9       17.51        6.78     34.56 o 
  -1  11   9      265.80      273.38     46.35 o 
   1  11   9      228.29      214.75     83.07 o 
   3  11   9      202.39      144.39     81.96 o 
   5  11   9      877.49     1011.51    171.92 o 
 -10  12   9      910.83      992.25     82.59 o 
  -8  12   9       80.46      134.90     47.90 o 
  -6  12   9     6434.24     7406.58    313.27 o 
  -4  12   9     4906.50     5168.74    214.57 o 
  -2  12   9      529.45      563.87     67.55 o 
   0  12   9      589.13      577.87     42.40 o 
   2  12   9      702.96      765.40    148.21 o 
  -7  13   9     2105.81     2136.32    170.33 o 
  -5  13   9      112.44       72.62     39.16 o 
  -3  13   9       83.08       46.25     41.01 o 
  -1  13   9     1551.46     1449.25    111.13 o 
 -20   0  10      507.69      449.53     70.26 o 
 -18   0  10    14433.64    13274.39    935.26 o 
 -16   0  10    13936.58    13813.19    668.68 o 
 -14   0  10     2018.33     2011.39    100.91 o 
 -12   0  10     4432.58     4560.87    171.37 o 
 -10   0  10     1857.68     1723.88     88.52 o 
  -8   0  10    24083.24    23267.40    998.20 o 
  -6   0  10    50799.67    40372.89   5822.26 o 
  -4   0  10     3520.55     4043.76    214.96 o 
  -2   0  10    12502.97    13402.55    542.39 o 
   0   0  10      809.83      968.70     79.05 o 
   2   0  10    27451.25    30252.09   1274.56 o 
   4   0  10    14840.64    15821.37    479.49 o 
   6   0  10       74.00       83.07     28.25 o 
   8   0  10     4406.46     4219.78    111.59 o 
  10   0  10      227.45      166.27     81.51 o 
 -19   1  10      130.94      103.09     33.45 o 
 -17   1  10      475.02      471.04     37.50 o 
 -15   1  10       67.53       91.09     20.71 o 
 -13   1  10     3679.58     3799.11    126.37 o 
 -11   1  10     2705.92     2685.33     80.96 o 
  -9   1  10      370.93      369.46     37.30 o 
  -7   1  10      192.71      183.36     24.69 o 
  -5   1  10      458.39      435.19     31.96 o 
  -3   1  10     2517.76     2161.07     75.51 o 
  -1   1  10     9969.76    10179.50    306.59 o 
   1   1  10     3843.28     4427.23    221.64 o 
   3   1  10       20.16        8.42      9.35 o 
   5   1  10       79.08       71.05     17.02 o 
   7   1  10     4796.01     5070.33    116.93 o 
   9   1  10     1996.89     1959.73     47.80 o 
  11   1  10      187.58       43.40    115.23 o 
 -20   2  10       36.91       22.69     16.25 o 
 -18   2  10     2782.02     2653.43    153.59 o 
 -16   2  10     2884.73     2698.69    181.32 o 
 -14   2  10       48.27       54.67     19.47 o 
 -12   2  10      666.31      639.82     46.28 o 
 -10   2  10     1021.71      914.92     43.70 o 
  -8   2  10     5293.54     4792.90    262.82 o 
  -6   2  10    37677.03    36374.94   1384.56 o 
  -4   2  10     1354.42     1191.05     93.81 o 
  -2   2  10      287.85      257.01     48.23 o 
   0   2  10     1129.41     1003.22     76.37 o 
   2   2  10     7840.29     8053.46    291.33 o 
   4   2  10     9603.72     9836.71    225.59 o 
   6   2  10       26.28       25.18     10.05 o 
   8   2  10        1.31        2.42      9.59 o 
  10   2  10      306.27      299.65     37.46 o 
 -19   3  10       87.62       58.53     28.96 o 
 -17   3  10     1000.42      976.88     67.95 o 
 -15   3  10       54.57       60.90     23.22 o 
 -13   3  10    10249.82     8940.32    575.50 o 
 -11   3  10    35650.18    28211.78   2218.52 o 
  -9   3  10     7414.05     5881.38    453.85 o 
  -7   3  10      795.99      795.99     41.23 o 
  -5   3  10      987.87     1078.04     66.48 o 
  -3   3  10    28520.87    23313.74   2344.34 o 
  -1   3  10    39683.03    37882.96   2060.20 o 
   1   3  10     1080.77     1183.47     66.09 o 
   3   3  10      268.54      245.00     22.80 o 
   5   3  10      539.94      493.37     43.40 o 
   7   3  10    18855.59    18379.47    986.63 o 
   9   3  10     6391.50     7083.12    200.17 o 
 -18   4  10      854.28      770.74     67.81 o 
 -16   4  10      206.98      156.78     24.81 o 
 -14   4  10      239.38      185.89     24.68 o 
 -12   4  10       72.01       91.24     22.01 o 
 -10   4  10     3543.37     3469.80    192.15 o 
  -8   4  10     3575.74     3370.84    192.52 o 
  -6   4  10       72.81      106.42     17.99 o 
  -4   4  10       37.74       16.70      8.33 o 
  -2   4  10      801.30      549.22     60.55 o 
   0   4  10      564.94      453.85     30.11 o 
   2   4  10      583.59      571.47     25.67 o 
   4   4  10       62.20       56.57     11.45 o 
   6   4  10      136.71      122.06     13.88 o 
   8   4  10       96.38      117.13     21.74 o 
  10   4  10       19.44       12.65     25.11 o 
 -19   5  10       27.19       26.18     15.09 o 
 -17   5  10      662.14      581.19     61.22 o 
 -15   5  10     1945.51     1891.03    120.27 o 
 -13   5  10    10078.52     9290.14    517.21 o 
 -11   5  10     2765.65     2749.25    115.75 o 
  -9   5  10      304.49      390.41     35.43 o 
  -7   5  10      704.70      643.71     33.30 o 
  -5   5  10       85.61       99.83     19.42 o 
  -3   5  10    27671.57    28661.62   1571.08 o 
  -1   5  10    16410.13    14301.76   2625.19 o 
   1   5  10      555.35      623.48     39.13 o 
   3   5  10     4928.63     4973.25    140.71 o 
   5   5  10      516.85      459.13     57.88 o 
   7   5  10     7719.94     8475.79    305.68 o 
   9   5  10     3599.19     4022.15    307.36 o 
 -18   6  10     3359.25     3473.53    160.58 o 
 -16   6  10     8984.48     9701.61    323.55 o 
 -14   6  10      147.84      169.84     35.71 o 
 -12   6  10      124.62      104.76     28.30 o 
 -10   6  10     1333.63     1518.84     79.16 o 
  -8   6  10     3878.94     4037.64    285.65 o 
  -6   6  10    28881.50    30036.65   1589.79 o 
  -4   6  10      117.66       74.35     11.98 o 
  -2   6  10     3256.96     3526.59    142.80 o 
   0   6  10      394.35      439.65     32.47 o 
   2   6  10    27767.13    29094.25   1273.66 o 
   4   6  10    10363.16    10072.49    640.04 o 
   6   6  10      123.22      188.43     48.32 o 
   8   6  10       27.83        1.28     26.12 o 
 -17   7  10       88.74       85.37     35.54 o 
 -15   7  10       74.22      112.59     28.20 o 
 -13   7  10        1.37        2.11     24.51 o 
 -11   7  10      127.58      140.21     30.72 o 
  -9   7  10       10.97       28.05     18.25 o 
  -7   7  10      208.49      185.36     25.85 o 
  -5   7  10       14.18       19.94     12.51 o 
  -3   7  10     5291.88     5515.50    382.58 o 
  -1   7  10      711.71      708.05     53.70 o 
   1   7  10      476.82      549.83     31.18 o 
   3   7  10       60.57       43.34     13.64 o 
   5   7  10       95.66       45.55     50.24 o 
   7   7  10        1.97       14.18     45.58 o 
 -16   8  10     6308.96     6877.72    297.39 o 
 -14   8  10       26.06       29.79     25.49 o 
 -12   8  10     1164.54     1210.76     64.95 o 
 -10   8  10      115.06      143.45     34.36 o 
  -8   8  10    10406.95    11293.08    407.66 o 
  -6   8  10    30697.39    32933.82   1544.29 o 
  -4   8  10     3803.61     3993.19    200.98 o 
  -2   8  10     1080.13     1043.69     65.75 o 
   0   8  10      107.67       98.72     22.06 o 
   2   8  10    16699.34    16787.30   1013.74 o 
   4   8  10     8930.45     9670.78    482.65 o 
   6   8  10      488.50      538.67    112.71 o 
 -15   9  10      304.80      254.98     36.14 o 
 -13   9  10     8307.50     8795.99    296.33 o 
 -11   9  10     1681.68     1700.48     98.60 o 
  -9   9  10      316.96      345.64     60.31 o 
  -7   9  10      550.95      653.24     80.46 o 
  -5   9  10      624.46      555.25     48.42 o 
  -3   9  10     3299.60     3781.82    191.07 o 
  -1   9  10     8250.34     7886.04    427.78 o 
   1   9  10       26.94       12.80     18.49 o 
   3   9  10      434.40      390.84     76.12 o 
   5   9  10      864.51     1032.95    153.52 o 
 -14  10  10       20.09       27.90     24.59 o 
 -12  10  10      145.31      154.41     34.13 o 
 -10  10  10      323.76      332.44     47.96 o 
  -8  10  10     1959.47     2095.10    107.41 o 
  -6  10  10      700.04      861.81     87.56 o 
  -4  10  10        7.42       10.84     21.38 o 
  -2  10  10       12.19       15.42     22.62 o 
   0  10  10      102.53      122.46     22.01 o 
   2  10  10      370.28      373.74     98.43 o 
   4  10  10     1612.18     1823.70    180.95 o 
 -11  11  10    10187.77    10959.46    374.76 o 
  -9  11  10       39.60       17.98     27.15 o 
  -7  11  10     1922.63     1979.41    116.03 o 
  -5  11  10     1346.39     1522.71    110.11 o 
  -3  11  10    16898.92    17322.26    657.91 o 
  -1  11  10    13254.60    13109.35    575.72 o 
   1  11  10      156.66       91.68     21.07 o 
   3  11  10      923.64     1109.06    180.12 o 
 -10  12  10      283.60      235.23     42.75 o 
  -8  12  10      641.40      799.01     84.25 o 
  -6  12  10     1647.12     1645.30    134.50 o 
  -4  12  10       10.26       10.10     23.81 o 
  -2  12  10        2.16       17.78     26.49 o 
   0  12  10      155.93      135.82     38.94 o 
 -19   1  11     5424.21     4899.07    168.88 o 
 -17   1  11      326.50      353.90     43.50 o 
 -15   1  11     3124.57     3412.19    109.48 o 
 -13   1  11    15603.91    16247.00    431.41 o 
 -11   1  11      542.77      514.59     43.60 o 
  -9   1  11     4358.46     3918.87    123.39 o 
  -7   1  11     7524.12     7361.91    283.12 o 
  -5   1  11    29502.18    24844.63   2128.24 o 
  -3   1  11    35818.61    35932.70   1206.55 o 
  -1   1  11       33.59       51.60     21.24 o 
   1   1  11      196.55      213.79     33.12 o 
   3   1  11     1707.73     1750.22     70.39 o 
   5   1  11    17409.16    19134.31    432.19 o 
   7   1  11     7500.30     7798.93    172.47 o 
   9   1  11       16.97        2.68     14.55 o 
 -20   2  11     2373.93     2202.20    151.67 o 
 -18   2  11     1187.74     1263.05     80.52 o 
 -16   2  11      159.75      152.83     36.96 o 
 -14   2  11     4582.04     4425.99    153.09 o 
 -12   2  11      689.22      665.08     42.69 o 
 -10   2  11     6680.12     6425.43    298.07 o 
  -8   2  11     7834.18     7674.00    409.40 o 
  -6   2  11      292.08      302.31     47.45 o 
  -4   2  11      792.50      742.09     57.05 o 
  -2   2  11     3271.12     3225.15    127.56 o 
   0   2  11    29411.33    29484.32   1106.29 o 
   2   2  11     4380.52     5129.24    305.15 o 
   4   2  11     1123.55     1169.56     50.26 o 
   6   2  11       13.95       13.94     10.37 o 
   8   2  11     1670.02     1571.71     59.59 o 
  10   2  11     5341.33     5880.04    208.54 o 
 -19   3  11      239.87      213.50     29.15 o 
 -17   3  11      228.26      228.34     30.48 o 
 -15   3  11     1003.04      922.53     62.02 o 
 -13   3  11       32.60       53.95     20.99 o 
 -11   3  11      771.33      766.78     53.26 o 
  -9   3  11       62.70       76.18     21.88 o 
  -7   3  11      660.52      666.07     46.19 o 
  -5   3  11       74.75       80.71     22.20 o 
  -3   3  11     4055.19     2984.45    353.72 o 
  -1   3  11     3526.93     3294.06    129.63 o 
   1   3  11      881.96      980.96     41.19 o 
   3   3  11      172.15      136.39     26.42 o 
   5   3  11     1510.65     1486.72     76.27 o 
   7   3  11     1318.41     1053.80    123.23 o 
   9   3  11        3.26      -16.82     18.88 o 
 -18   4  11     9515.89     8706.53    721.63 o 
 -16   4  11       13.36       20.12     17.39 o 
 -14   4  11     2664.08     2250.03    198.65 o 
 -12   4  11     3355.32     2729.30    233.80 o 
 -10   4  11    14781.14    12125.24    980.79 o 
  -8   4  11    29989.34    25039.72   2010.07 o 
  -6   4  11      781.77      695.65    109.84 o 
  -4   4  11     3294.34     2924.03    265.39 o 
  -2   4  11     5219.82     4063.97    469.97 o 
   0   4  11    29722.04    29791.66   2492.59 o 
   2   4  11     2506.48     2700.15     87.61 o 
   4   4  11      281.76      299.46     23.92 o 
   6   4  11     1549.67     1337.61     94.11 o 
   8   4  11     2333.49     2482.84    101.00 o 
 -17   5  11      728.67      716.90    103.27 o 
 -15   5  11     1254.75     1197.35     67.67 o 
 -13   5  11     5924.15     5261.86    320.19 o 
 -11   5  11      129.66      141.75     26.86 o 
  -9   5  11     2736.55     2682.52    137.50 o 
  -7   5  11     2835.02     2572.80    158.29 o 
  -5   5  11     6499.98     6384.40    230.88 o 
  -3   5  11     7407.30     7415.83    223.56 o 
  -1   5  11     2055.09     2026.91    148.25 o 
   1   5  11        7.68      -14.20     16.02 o 
   3   5  11      455.51      508.69     28.66 o 
   5   5  11     5570.18     5230.09    351.90 o 
   7   5  11     3901.63     4280.66    179.92 o 
   9   5  11       35.81       40.81     41.64 o 
 -18   6  11     2701.17     2594.18    172.01 o 
 -16   6  11        3.13        8.75     20.05 o 
 -14   6  11      154.27      103.00     36.22 o 
 -12   6  11      468.45      557.16     45.74 o 
 -10   6  11     4287.43     4475.22    232.84 o 
  -8   6  11     6207.17     6332.15    481.62 o 
  -6   6  11     2150.49     2022.57     77.38 o 
  -4   6  11     4375.86     4877.45    206.09 o 
  -2   6  11      278.08      276.78     43.44 o 
   0   6  11     5250.21     5027.37    451.53 o 
   2   6  11     2465.00     2421.10    127.83 o 
   4   6  11        6.64       27.99     20.89 o 
   6   6  11       10.96       -7.11     49.27 o 
   8   6  11      553.69      515.47     86.63 o 
 -17   7  11       62.06       44.38     38.40 o 
 -15   7  11     1831.74     1868.29    113.66 o 
 -13   7  11     8253.25     8140.45    352.16 o 
 -11   7  11     2540.55     2524.58    118.87 o 
  -9   7  11     1572.64     1636.85    121.80 o 
  -7   7  11     1322.61     1334.49     81.16 o 
  -5   7  11    31574.38    33441.80    936.81 o 
  -3   7  11    19207.33    19776.63    649.75 o 
  -1   7  11      495.48      444.29     43.90 o 
   1   7  11       71.19      114.61     19.66 o 
   3   7  11     3565.18     3141.17    191.81 o 
   5   7  11    15638.71    17427.29    746.37 o 
   7   7  11     1089.87     1186.26    135.98 o 
 -16   8  11      267.43      258.96     39.13 o 
 -14   8  11      295.62      268.00     38.85 o 
 -12   8  11     2232.15     2452.76    109.71 o 
 -10   8  11      111.97      121.46     26.11 o 
  -8   8  11     1005.63     1037.79     49.27 o 
  -6   8  11        1.97       -3.67     25.53 o 
  -4   8  11      842.64     1009.70     60.50 o 
  -2   8  11      222.65      200.52     35.35 o 
   0   8  11     1684.82     1629.78    277.55 o 
   2   8  11      224.91      193.22     16.60 o 
   4   8  11      172.93      213.65     54.01 o 
   6   8  11      152.97      149.02     57.09 o 
 -15   9  11     2313.73     2307.61    104.20 o 
 -13   9  11     3123.78     3373.42    132.44 o 
 -11   9  11      290.94      341.59     45.43 o 
  -9   9  11     3485.16     3752.15    198.75 o 
  -7   9  11      124.34      154.81     45.09 o 
  -5   9  11     1587.11     1721.50    117.52 o 
  -3   9  11     3094.89     3329.79    193.28 o 
  -1   9  11      321.36      291.48     32.99 o 
   1   9  11      175.20      189.97     34.51 o 
   3   9  11       61.89      102.80     52.31 o 
   5   9  11     6937.41     7104.51    352.68 o 
 -14  10  11     1683.66     1680.37    111.18 o 
 -12  10  11     1780.00     1779.01    115.11 o 
 -10  10  11     6807.39     8394.62    438.32 o 
  -8  10  11     8408.21     9860.87    365.80 o 
  -6  10  11       12.14        4.48     31.40 o 
  -4  10  11     1087.59     1167.45    110.62 o 
  -2  10  11     1110.08     1145.96     73.68 o 
   0  10  11    11042.29     9908.73    878.58 o 
   2  10  11     2800.47     3106.51    198.84 o 
   4  10  11       14.63       17.83     40.89 o 
 -11  11  11       36.68       19.28     36.17 o 
  -9  11  11        0.13       -4.54     49.43 o 
  -7  11  11      363.25      398.90     59.53 o 
  -5  11  11       86.15       84.22     47.28 o 
  -3  11  11        8.33      -25.86     27.18 o 
  -1  11  11       21.40       24.54     24.34 o 
   1  11  11      704.31      872.62    164.27 o 
  -8  12  11     3740.67     4292.07    210.03 o 
  -6  12  11      556.23      573.41     78.22 o 
  -4  12  11      161.62      130.49     49.77 o 
  -2  12  11     1167.09     1283.09    119.07 o 
 -20   0  12      258.69      276.94     61.40 o 
 -18   0  12        7.63        1.42     55.56 o 
 -16   0  12     1623.54     2049.84    193.07 o 
 -14   0  12     1653.84     1741.34    122.40 o 
 -12   0  12    12876.50    14207.91    591.67 o 
 -10   0  12    42880.53    45981.35   2506.70 o 
  -8   0  12     2906.76     2947.04    192.94 o 
  -6   0  12    12363.59    10965.03   1171.02 o 
  -4   0  12     4909.57     5030.17    206.34 o 
  -2   0  12    27609.05    30191.68   1371.93 o 
   0   0  12     3157.44     3442.04    199.64 o 
   2   0  12     1598.97     1618.90    120.39 o 
   4   0  12     1187.48     1367.44     86.41 o 
   6   0  12      895.30      997.75     61.70 o 
   8   0  12    10386.00    11865.29    432.51 o 
 -19   1  12      281.14      310.53     38.79 o 
 -17   1  12      950.00     1078.38     74.66 o 
 -15   1  12     1924.40     2154.37     96.00 o 
 -13   1  12      236.98      264.67     37.29 o 
 -11   1  12     7026.21     7083.07    223.61 o 
  -9   1  12     1208.40     1188.74     64.83 o 
  -7   1  12     5970.54     5069.53    171.75 o 
  -5   1  12     5083.87     4754.07    378.17 o 
  -3   1  12      519.83      554.01     52.31 o 
  -1   1  12     1207.57     1448.62     74.53 o 
   1   1  12      108.25      120.06     22.34 o 
   3   1  12     4086.01     4447.31    119.68 o 
   5   1  12     1511.27     1579.79     55.60 o 
   7   1  12       34.16       16.61     12.84 o 
   9   1  12       66.50       78.41     30.78 o 
 -18   2  12      228.49      188.96     30.99 o 
 -16   2  12     3664.88     3937.54    129.97 o 
 -14   2  12     1781.39     1758.22     79.52 o 
 -12   2  12      899.56      952.15     53.82 o 
 -10   2  12    11675.54    11386.49    747.83 o 
  -8   2  12      720.36      781.80     59.21 o 
  -6   2  12     4150.95     3917.02    128.13 o 
  -4   2  12      191.48      136.55     33.52 o 
  -2   2  12     6977.17     6309.65    250.84 o 
   0   2  12    15245.27    15225.07    592.43 o 
   2   2  12      188.49      188.69     26.47 o 
   4   2  12       63.82       87.78     14.96 o 
   6   2  12     1780.48     1704.45     70.58 o 
   8   2  12     6849.81     7473.97    219.95 o 
 -19   3  12     1353.11     1496.39     81.90 o 
 -17   3  12     6085.61     6476.24    323.29 o 
 -15   3  12     8371.27     8338.10    351.20 o 
 -13   3  12       25.07       57.96     25.16 o 
 -11   3  12     1339.07     1116.60     92.13 o 
  -9   3  12     1427.73     1435.30     74.53 o 
  -7   3  12    25019.38    24144.08    770.01 o 
  -5   3  12    22245.04    21358.77   1141.41 o 
  -3   3  12     5166.59     4778.39    434.35 o 
  -1   3  12     4966.65     5049.00    160.72 o 
   1   3  12    10311.43    11135.04    509.39 o 
   3   3  12    28908.10    29928.04    982.22 o 
   5   3  12     6881.85     6524.42    422.22 o 
   7   3  12      119.83      123.19     21.37 o 
   9   3  12      275.06      253.42     97.31 o 
 -18   4  12        1.02       -3.33     31.77 o 
 -16   4  12       42.79       18.28     21.65 o 
 -14   4  12     1399.62     1218.79     95.08 o 
 -12   4  12       26.19       30.64     19.58 o 
 -10   4  12     1589.14     1318.47     80.53 o 
  -8   4  12      123.03      123.39     18.30 o 
  -6   4  12       19.26       23.54     12.38 o 
  -4   4  12      716.40      554.50    147.38 o 
  -2   4  12     3022.05     2223.51     84.60 o 
   0   4  12      250.23      252.54     20.97 o 
   2   4  12      170.20      185.45     43.54 o 
   4   4  12        2.90       14.79     13.93 o 
   6   4  12       33.25       33.64     15.66 o 
   8   4  12      142.32       55.91     55.30 o 
 -17   5  12     3257.26     3312.94    297.53 o 
 -15   5  12     3358.52     3229.84    327.67 o 
 -13   5  12      720.25      761.52    100.71 o 
 -11   5  12     5697.92     4675.67    371.44 o 
  -9   5  12     5927.53     5179.89    496.02 o 
  -7   5  12    19075.57    17724.54   1484.31 o 
  -5   5  12    12174.19    10917.06    940.13 o 
  -3   5  12     3474.91     3082.62     84.87 o 
  -1   5  12       51.17       40.20     16.44 o 
   1   5  12      290.64      228.11     16.05 o 
   3   5  12    13010.33    12737.19    534.93 o 
   5   5  12     2112.02     2315.97    132.51 o 
   7   5  12       74.23       95.53     40.81 o 
 -18   6  12      740.62      771.16    114.50 o 
 -16   6  12     1533.58     1515.14    102.53 o 
 -14   6  12     2947.82     2831.46    144.07 o 
 -12   6  12     3179.44     2977.89    226.82 o 
 -10   6  12     8729.81     9024.15    550.09 o 
  -8   6  12      385.20      423.62     31.78 o 
  -6   6  12     6435.00     6822.67    474.39 o 
  -4   6  12      348.72      345.96     24.38 o 
  -2   6  12    16885.12    16391.86   2585.22 o 
   0   6  12     7022.45     6392.45    297.51 o 
   2   6  12      195.11      157.57     26.40 o 
   4   6  12      661.12      625.96    116.54 o 
   6   6  12     2701.22     2937.08    201.37 o 
 -17   7  12      200.96       80.96     30.36 o 
 -15   7  12       20.08       16.64     25.87 o 
 -13   7  12      105.66       74.63     28.22 o 
 -11   7  12       87.10       83.96     25.62 o 
  -9   7  12      402.56      470.77     36.50 o 
  -7   7  12     1630.30     1788.62     75.84 o 
  -5   7  12     1029.95      952.91     57.23 o 
  -3   7  12        1.25      -10.53     25.72 o 
  -1   7  12      201.78      155.42     45.48 o 
   1   7  12       36.34       31.85     20.50 o 
   3   7  12      164.48       85.62     25.31 o 
   5   7  12      170.74      225.02     51.90 o 
 -16   8  12     3665.65     3551.93    174.95 o 
 -14   8  12      471.88      388.84     77.59 o 
 -12   8  12     6031.98     6560.66    276.70 o 
 -10   8  12     6723.32     7129.86    253.62 o 
  -8   8  12        1.65       22.44     20.59 o 
  -6   8  12    10244.16    10683.55    854.15 o 
  -4   8  12      429.70      458.97     58.28 o 
  -2   8  12    17122.16    17309.71   1340.03 o 
   0   8  12    12419.41    11173.88   1258.29 o 
   2   8  12       37.88       41.10     18.44 o 
   4   8  12      941.75     1071.34    103.26 o 
 -15   9  12     1527.18     1632.04     82.00 o 
 -13   9  12        8.30        9.50     20.27 o 
 -11   9  12     1644.17     1740.90    109.66 o 
  -9   9  12      679.61      891.21    128.99 o 
  -7   9  12     2248.84     2673.87    145.04 o 
  -5   9  12     4750.40     4731.84    518.03 o 
  -3   9  12     1824.45     1646.42     82.00 o 
  -1   9  12      599.18      597.58     59.51 o 
   1   9  12     1301.42     1240.28    171.66 o 
   3   9  12     8789.47     9646.30    494.24 o 
 -12  10  12     1751.53     1820.02    113.91 o 
 -10  10  12     1968.69     2112.53    187.11 o 
  -8  10  12      116.96      168.04     51.94 o 
  -6  10  12     1350.37     1270.47     82.07 o 
  -4  10  12     2102.35     2165.48    101.33 o 
  -2  10  12      798.70      832.17     88.44 o 
   0  10  12      597.84      520.85     98.54 o 
   2  10  12      193.67      215.41     63.93 o 
 -11  11  12     1924.74     2274.79    130.61 o 
  -9  11  12      766.24      892.11     92.06 o 
  -7  11  12    11864.71    13489.86    630.84 o 
  -5  11  12    10166.19    10031.46    574.75 o 
  -3  11  12      219.80      334.46     58.83 o 
  -1  11  12       28.41       18.06     23.75 o 
  -6  12  12      500.25      535.73     63.00 o 
  -4  12  12       29.98       20.86     31.05 o 
 -19   1  13     1308.57     1480.44     97.90 o 
 -17   1  13     2664.26     2965.67    125.92 o 
 -15   1  13       83.21       97.01     28.75 o 
 -13   1  13    12814.00    14230.68    415.49 o 
 -11   1  13     9190.12     9863.11    295.94 o 
  -9   1  13    10992.05    10458.23    647.47 o 
  -7   1  13    13533.97    12522.00    563.15 o 
  -5   1  13     5649.56     5431.79    298.40 o 
  -3   1  13     5342.91     5395.26    164.95 o 
  -1   1  13     8233.40     8439.39    274.24 o 
   1   1  13    13927.99    16356.02    518.43 o 
   3   1  13     5423.37     5853.80    166.55 o 
   5   1  13     1651.22     1696.60     55.78 o 
   7   1  13     3360.44     3412.85    146.01 o 
 -18   2  13     3302.00     3546.67    134.52 o 
 -16   2  13     2370.72     2659.14    117.58 o 
 -14   2  13     1274.31     1319.61     81.97 o 
 -12   2  13     2919.36     3061.62    139.32 o 
 -10   2  13     7044.82     6897.37    418.91 o 
  -8   2  13     2762.98     2448.41    162.83 o 
  -6   2  13      816.75      897.87     54.48 o 
  -4   2  13    22503.76    20990.59   1978.02 o 
  -2   2  13      572.47      676.30     53.81 o 
   0   2  13     2433.27     2453.82     91.21 o 
   2   2  13       56.03       56.96     19.07 o 
   4   2  13     3900.84     3679.31    159.37 o 
   6   2  13    10892.51    10913.98    535.43 o 
   8   2  13     1875.67     2285.84    107.66 o 
 -19   3  13       12.06       18.42     27.70 o 
 -17   3  13      315.38      337.36     40.73 o 
 -15   3  13        0.74      -10.67     21.94 o 
 -13   3  13       16.44       22.19     25.45 o 
 -11   3  13     1318.37     1273.39     64.10 o 
  -9   3  13      331.09      327.36     30.47 o 
  -7   3  13     1261.93     1121.11     81.07 o 
  -5   3  13     2537.10     2506.66    187.86 o 
  -3   3  13       13.38       36.18     27.92 o 
  -1   3  13       39.82       14.07     18.95 o 
   1   3  13     1837.94     2128.04    129.07 o 
   3   3  13      369.79      386.46     26.47 o 
   5   3  13       15.51       20.36     15.18 o 
   7   3  13       70.21       69.50     22.00 o 
 -18   4  13     2104.91     2221.35    157.47 o 
 -16   4  13      670.85      692.20     68.04 o 
 -14   4  13     3862.20     3519.50    190.50 o 
 -12   4  13    11800.92    10722.82    681.03 o 
 -10   4  13      753.80      764.72     58.82 o 
  -8   4  13     8722.12     8696.20    396.39 o 
  -6   4  13    10631.67     9723.93    764.70 o 
  -4   4  13    27378.60    24692.07   1653.28 o 
  -2   4  13     3736.97     3491.06    249.98 o 
   0   4  13     1654.87     1731.83    128.60 o 
   2   4  13     1591.16     1685.66    135.13 o 
   4   4  13     6095.90     5964.79    258.50 o 
   6   4  13     6597.48     7277.31    370.36 o 
 -17   5  13     3067.15     2737.50    208.37 o 
 -15   5  13      342.62      276.14     34.28 o 
 -13   5  13     5856.91     4952.27    301.75 o 
 -11   5  13     3826.16     3278.34    291.24 o 
  -9   5  13     5018.70     4382.76    408.05 o 
  -7   5  13     2850.11     2636.99    282.35 o 
  -5   5  13     2308.89     1776.47    130.71 o 
  -3   5  13     2848.56     2238.33     61.31 o 
  -1   5  13     2421.14     2545.43    231.11 o 
   1   5  13     3293.51     3323.13     98.45 o 
   3   5  13      416.83      435.96     41.89 o 
   5   5  13      408.53      310.61    152.27 o 
   7   5  13       16.27      -12.89     33.89 o 
 -16   6  13       35.22       -8.75     31.49 o 
 -14   6  13     3253.78     2997.10    250.40 o 
 -12   6  13     3201.90     3022.14    226.85 o 
 -10   6  13       28.10       37.67     20.42 o 
  -8   6  13     6290.43     6671.74    433.58 o 
  -6   6  13      178.89      171.03     23.89 o 
  -4   6  13     3071.39     3177.78    192.88 o 
  -2   6  13     1438.68     1332.10    165.09 o 
   0   6  13     3385.44     2998.69    111.50 o 
   2   6  13      141.87      162.34     26.02 o 
   4   6  13     1919.16     2132.77    127.54 o 
   6   6  13     5056.35     5572.95    359.36 o 
 -17   7  13      794.11      679.21    150.26 o 
 -15   7  13      812.01      839.75     74.20 o 
 -13   7  13     3870.47     3634.45    253.92 o 
 -11   7  13     2964.15     3300.87    178.31 o 
  -9   7  13     8081.15     8616.58    554.25 o 
  -7   7  13     4581.62     4793.97    344.86 o 
  -5   7  13       82.62      116.61     38.06 o 
  -3   7  13     4307.25     4185.82    159.19 o 
  -1   7  13     4430.45     3324.25    659.42 o 
   1   7  13    17643.51    17232.85   1146.99 o 
   3   7  13     2046.28     2114.58    154.86 o 
   5   7  13      977.58     1068.50    140.15 o 
 -14   8  13       12.07       43.85     33.56 o 
 -12   8  13      517.22      552.26     63.23 o 
 -10   8  13      110.25      160.22     41.06 o 
  -8   8  13      429.46      418.29     53.12 o 
  -6   8  13      276.32      199.68     58.17 o 
  -4   8  13     3371.84     3213.57    182.52 o 
  -2   8  13      461.33      392.43     71.94 o 
   0   8  13        0.60       18.46     16.74 o 
   2   8  13      118.89      160.81     58.25 o 
   4   8  13      152.34      167.06     61.40 o 
 -13   9  13     3697.97     3976.76    155.95 o 
 -11   9  13      265.90      322.92     52.99 o 
  -9   9  13     4443.47     4834.73    497.08 o 
  -7   9  13     2197.02     2236.62    152.27 o 
  -5   9  13     2400.39     2282.47    162.57 o 
  -3   9  13     1628.94     1807.29     86.28 o 
  -1   9  13      193.19      195.71     30.92 o 
   1   9  13     6687.57     5638.40    605.89 o 
   3   9  13     1572.83     2015.60    180.75 o 
 -12  10  13     2676.12     2941.90    152.33 o 
 -10  10  13        4.22       30.63     41.79 o 
  -8  10  13     3901.00     3742.63    268.10 o 
  -6  10  13     5057.28     4963.99    306.13 o 
  -4  10  13     6970.97     7153.60    486.95 o 
  -2  10  13     2347.69     2421.84    143.69 o 
   0  10  13     2643.24     2449.37    384.61 o 
  -9  11  13       57.73       48.21     40.63 o 
  -7  11  13        0.74       10.06     35.63 o 
  -5  11  13      228.13      250.10     48.92 o 
  -3  11  13       49.31       75.05     38.98 o 
 -18   0  14     1520.32     2095.09    156.88 o 
 -16   0  14      761.77     1021.56    122.28 o 
 -14   0  14    11920.14    13026.46    572.75 o 
 -12   0  14       30.44       61.43     37.33 o 
 -10   0  14     9284.39     9047.68    443.41 o 
  -8   0  14     1020.07      999.67    121.93 o 
  -6   0  14    32481.83    28797.85   1843.62 o 
  -4   0  14     6872.38     6985.93    287.06 o 
  -2   0  14     8091.22     8649.99    483.68 o 
   0   0  14    19393.09    23585.15   1429.61 o 
   2   0  14    14217.62    15387.44    643.32 o 
   4   0  14    14133.04    14232.42    450.15 o 
   6   0  14     1167.57     1217.87    100.07 o 
 -19   1  14       92.79       60.46     29.85 o 
 -17   1  14      181.16      214.65     46.30 o 
 -15   1  14     3852.57     4193.15    148.10 o 
 -13   1  14      633.99      740.33     55.27 o 
 -11   1  14     3128.40     3190.77    175.33 o 
  -9   1  14     3638.64     3542.75    192.55 o 
  -7   1  14     6275.86     5410.31    270.94 o 
  -5   1  14     2003.07     1804.74    101.53 o 
  -3   1  14      255.87      259.05     50.60 o 
  -1   1  14     2222.56     2355.57    123.18 o 
   1   1  14      576.04      648.10     61.76 o 
   3   1  14      297.47      254.62     22.35 o 
   5   1  14      633.01      729.26     35.86 o 
   7   1  14      125.54       63.15     38.89 o 
 -18   2  14      637.55      760.54     67.18 o 
 -16   2  14     1844.85     2054.48    102.89 o 
 -14   2  14     3902.41     4260.91    150.86 o 
 -12   2  14     7401.90     7798.39    262.29 o 
 -10   2  14     9210.30     9002.97    563.54 o 
  -8   2  14     1868.00     1751.52     95.15 o 
  -6   2  14     2436.35     2329.95    124.16 o 
  -4   2  14     3211.36     3120.26    337.65 o 
  -2   2  14     1395.34     1355.18     79.64 o 
   0   2  14      278.16      348.35     58.95 o 
   2   2  14     1928.56     2021.16     84.95 o 
   4   2  14     4414.02     4589.05    136.62 o 
   6   2  14      847.42      889.43     49.81 o 
 -19   3  14      739.00      728.58     70.08 o 
 -17   3  14     1203.64     1512.90    110.09 o 
 -15   3  14     9004.67     9509.23    304.91 o 
 -13   3  14     2934.11     3075.05    144.42 o 
 -11   3  14     2107.47     2245.61    134.26 o 
  -9   3  14     7132.16     6985.08    373.05 o 
  -7   3  14    19353.63    20448.65    700.14 o 
  -5   3  14     9028.03     8486.19    655.69 o 
  -3   3  14     2121.54     2017.57    261.27 o 
  -1   3  14    19177.93    19740.35    674.98 o 
   1   3  14     2712.44     2789.44    276.68 o 
   3   3  14     3512.14     3384.74    174.15 o 
   5   3  14     2885.32     2654.20    293.02 o 
 -18   4  14      535.83      532.18     69.16 o 
 -16   4  14       29.72       60.62     31.83 o 
 -14   4  14      544.02      515.58     57.91 o 
 -12   4  14       24.34       29.02     22.14 o 
 -10   4  14       60.10       36.38     22.33 o 
  -8   4  14      672.54      652.66     40.54 o 
  -6   4  14     8717.88     8612.69    507.80 o 
  -4   4  14      265.39      262.05     39.31 o 
  -2   4  14        0.68       -5.12     26.13 o 
   0   4  14        3.86       -4.05     13.01 o 
   2   4  14     1414.07     1309.80    141.35 o 
   4   4  14       38.68       36.24     11.11 o 
   6   4  14      339.78      416.35    100.07 o 
 -17   5  14     1410.69     1317.68    116.11 o 
 -15   5  14     3324.87     3031.45    177.86 o 
 -13   5  14     1901.18     1758.22    114.92 o 
 -11   5  14    13754.56    12389.96   1249.10 o 
  -9   5  14     2248.37     2213.61    194.94 o 
  -7   5  14     5080.38     4573.45    433.58 o 
  -5   5  14     2137.64     1890.45    137.89 o 
  -3   5  14     2591.11     1184.56    305.35 o 
  -1   5  14    14341.82    13442.64   1331.73 o 
   1   5  14     1115.45      950.92    146.71 o 
   3   5  14     2715.56     2597.91    241.17 o 
   5   5  14     1292.48     1524.83    152.17 o 
 -16   6  14     1780.88     1766.27    103.54 o 
 -14   6  14     4079.43     3890.65    334.37 o 
 -12   6  14     1220.41     1249.25     74.08 o 
 -10   6  14     9873.41     8914.62    831.76 o 
  -8   6  14      150.36      181.59     34.49 o 
  -6   6  14     7662.73     8047.84    462.17 o 
  -4   6  14     2305.52     2459.47    192.53 o 
  -2   6  14     5156.65     3771.88    489.04 o 
   0   6  14     5301.62     5146.62    218.99 o 
   2   6  14     3411.00     3216.53    185.39 o 
   4   6  14     6428.72     7148.12    430.19 o 
 -15   7  14        1.45        5.50     31.60 o 
 -13   7  14      153.53      164.86     39.98 o 
 -11   7  14     1333.40     1280.58     95.24 o 
  -9   7  14      784.51      763.09     66.91 o 
  -7   7  14       13.76        6.82     15.63 o 
  -5   7  14       21.68       21.23     29.38 o 
  -3   7  14      165.83      115.67     29.29 o 
  -1   7  14      532.08      454.81     44.21 o 
   1   7  14      837.25      878.12     58.62 o 
   3   7  14       17.84        9.27     43.69 o 
 -14   8  14      773.94      687.90     79.84 o 
 -12   8  14     4311.99     4166.46    212.34 o 
 -10   8  14    15069.05    15504.92    583.23 o 
  -8   8  14     1456.23     1447.58    101.50 o 
  -6   8  14     6233.85     5679.25    629.72 o 
  -4   8  14     4504.07     3824.71    165.15 o 
  -2   8  14     1438.39     1392.52    211.80 o 
   0   8  14     2972.00     2717.26    287.57 o 
   2   8  14      317.33      335.09     68.57 o 
 -13   9  14      368.84      355.32     54.04 o 
 -11   9  14     1896.75     2017.26    109.71 o 
  -9   9  14      921.43      830.00    134.65 o 
  -7   9  14     2903.06     2452.63    198.56 o 
  -5   9  14     2733.13     2654.26    182.65 o 
  -3   9  14     1420.85     1385.66    103.33 o 
  -1   9  14     5592.74     4276.26    933.83 o 
   1   9  14      202.82      333.52     92.83 o 
 -10  10  14      596.16      794.42    126.90 o 
  -8  10  14      706.84      755.23    127.65 o 
  -6  10  14      605.38      660.03     85.79 o 
  -4  10  14      165.56      104.62     40.38 o 
  -2  10  14      329.81      300.57     40.07 o 
 -19   1  15     1049.99     1216.61     85.47 o 
 -17   1  15     7350.93     9105.18    312.50 o 
 -15   1  15     3996.70     4808.70    201.38 o 
 -13   1  15      152.83      132.12     32.18 o 
 -11   1  15     1766.03     1946.89    107.59 o 
  -9   1  15    11386.24    11136.95    560.76 o 
  -7   1  15     7705.10     6889.91    407.28 o 
  -5   1  15     2780.52     2506.90    132.61 o 
  -3   1  15     9178.75     9689.82    340.46 o 
  -1   1  15     1666.43     1585.64    125.12 o 
   1   1  15     2664.92     2879.58     89.15 o 
   3   1  15     6106.81     6050.23    135.62 o 
   5   1  15      699.59      674.89     68.07 o 
 -18   2  15     2196.76     2559.33    130.94 o 
 -16   2  15     1144.97     1437.25     84.60 o 
 -14   2  15     3770.56     4192.24    189.96 o 
 -12   2  15    15651.11    17375.66    570.97 o 
 -10   2  15     5590.57     5474.39    460.32 o 
  -8   2  15    11640.97    11328.93    439.40 o 
  -6   2  15      679.11      545.31     46.29 o 
  -4   2  15     3163.52     3236.55    221.49 o 
  -2   2  15     2257.72     2465.95    113.13 o 
   0   2  15     4781.39     5219.62    282.73 o 
   2   2  15     3114.12     3670.03    145.43 o 
   4   2  15      423.56      436.92     41.49 o 
 -17   3  15      141.20      159.17     39.39 o 
 -15   3  15      526.64      531.77     63.60 o 
 -13   3  15     1280.44     1346.52     79.14 o 
 -11   3  15      258.85      275.58     33.93 o 
  -9   3  15     1065.11     1157.29     79.50 o 
  -7   3  15      195.04      208.56     39.15 o 
  -5   3  15     3203.05     2853.93    354.31 o 
  -3   3  15      252.58      318.75     56.70 o 
  -1   3  15       22.36       10.06     13.12 o 
   1   3  15     2171.43     2390.27    114.64 o 
   3   3  15      466.21      292.29     95.34 o 
   5   3  15       42.05       -5.95     33.48 o 
 -18   4  15       33.75       60.02     32.49 o 
 -16   4  15     1749.11     1798.12     91.07 o 
 -14   4  15     4693.61     5123.06    267.75 o 
 -12   4  15     9272.50     9747.71    631.96 o 
 -10   4  15     2348.97     2410.87    121.71 o 
  -8   4  15    10698.26    11509.23    436.08 o 
  -6   4  15     3136.99     3135.05    218.13 o 
  -4   4  15     5244.82     4348.67   1083.93 o 
  -2   4  15     6824.13     7144.47    365.49 o 
   0   4  15    10109.72     9923.76    934.87 o 
   2   4  15    10104.01     8334.85   1376.96 o 
   4   4  15        6.54      -11.63     30.26 o 
 -17   5  15      737.60      617.46     60.13 o 
 -15   5  15      725.54      611.92     72.07 o 
 -13   5  15      189.24      172.05     36.50 o 
 -11   5  15      206.57      203.64     36.55 o 
  -9   5  15     1822.54     1711.77     76.54 o 
  -7   5  15     4239.41     3894.08    195.60 o 
  -5   5  15     2289.83     1927.94     86.23 o 
  -3   5  15     2039.00      516.67    533.83 o 
  -1   5  15       23.18       20.89     18.02 o 
   1   5  15      524.83      438.13     42.87 o 
   3   5  15      642.28      735.57    119.25 o 
 -16   6  15      819.74      789.49     76.70 o 
 -14   6  15     1007.70     1039.01     82.73 o 
 -12   6  15     2759.96     2635.05    244.83 o 
 -10   6  15       46.38       59.09     31.52 o 
  -8   6  15      424.21      405.56     51.57 o 
  -6   6  15        8.49       12.08      9.78 o 
  -4   6  15     1957.79     1397.16    128.33 o 
  -2   6  15     1234.03      932.65     90.96 o 
   0   6  15      622.59      488.13     59.12 o 
   2   6  15     3391.17     3076.00    400.19 o 
 -15   7  15     1463.90     1377.15    107.72 o 
 -13   7  15     2656.22     2717.46    150.05 o 
 -11   7  15      256.78      270.33     46.31 o 
  -9   7  15     3459.25     3423.03    291.43 o 
  -7   7  15     9766.44     9595.53   1206.77 o 
  -5   7  15     3406.27     2830.12    327.59 o 
  -3   7  15     7910.06     5997.47    635.08 o 
  -1   7  15      175.80      100.49     27.31 o 
   1   7  15     6086.76     5638.47    453.69 o 
 -14   8  15      523.38      398.53     55.25 o 
 -12   8  15      156.16      107.08     28.51 o 
 -10   8  15     1776.26     1897.74    173.82 o 
  -8   8  15     1240.50     1217.93    150.73 o 
  -6   8  15       40.27       84.80     42.15 o 
  -4   8  15        5.83      -11.66     25.86 o 
  -2   8  15     1418.26      967.66    312.18 o 
   0   8  15      256.54      151.12     27.86 o 
 -11   9  15      375.64      327.74    145.97 o 
  -9   9  15     1403.57     1401.77    167.00 o 
  -7   9  15     2536.68     2460.08    178.17 o 
  -5   9  15     1801.70     1639.21    121.28 o 
  -3   9  15     2802.63     2426.51    244.73 o 
  -1   9  15      205.00      204.71     47.96 o 
  -8  10  15     2914.28     2836.65    192.48 o 
  -6  10  15     1799.95     1821.10    129.89 o 
  -4  10  15     3798.48     3830.55    355.84 o 
 -18   0  16      158.74      187.32     63.31 o 
 -16   0  16     6939.90     8571.36    410.18 o 
 -14   0  16     9501.01    10796.86    620.81 o 
 -12   0  16      745.68      676.35     89.17 o 
 -10   0  16     2190.58     2253.94    185.60 o 
  -8   0  16      546.92      474.69     82.22 o 
  -6   0  16    15126.70    13639.29    991.48 o 
  -4   0  16    10262.60    10825.43    524.54 o 
  -2   0  16    14952.08    15563.55    945.93 o 
   0   0  16    13031.44    13856.60   1090.63 o 
   2   0  16       21.43       -8.53     26.10 o 
   4   0  16     7105.26     7343.09    299.09 o 
 -17   1  16      125.26      130.12     40.59 o 
 -15   1  16       25.14       27.70     30.21 o 
 -13   1  16     1127.26     1253.51    108.59 o 
 -11   1  16      673.46      712.40     78.11 o 
  -9   1  16     2835.24     2619.76    170.85 o 
  -7   1  16       28.74       25.71     28.81 o 
  -5   1  16     3849.13     3590.53    131.44 o 
  -3   1  16       24.10      -14.85     27.28 o 
  -1   1  16     1949.58     2108.02    159.58 o 
   1   1  16     3355.27     3675.76    140.32 o 
   3   1  16      123.78       98.94     25.30 o 
 -18   2  16     1038.00     1224.12     91.41 o 
 -16   2  16     3130.83     3619.99    163.42 o 
 -14   2  16     6954.93     8040.47    357.18 o 
 -12   2  16     4242.85     4515.71    326.69 o 
 -10   2  16     1045.91     1142.97    112.36 o 
  -8   2  16      495.30      479.64     48.31 o 
  -6   2  16     6634.95     6146.44    520.24 o 
  -4   2  16     5591.08     5738.18    402.10 o 
  -2   2  16      679.77      702.30     57.26 o 
   0   2  16      156.48      166.68     26.82 o 
   2   2  16        0.95        2.70     19.00 o 
   4   2  16     2676.74     2354.27    175.79 o 
 -17   3  16      718.59      885.83     76.99 o 
 -15   3  16      425.65      511.40     55.85 o 
 -13   3  16     2905.73     3413.07    156.94 o 
 -11   3  16    16624.58    17778.06   1182.92 o 
  -9   3  16     7563.31     7627.20    413.03 o 
  -7   3  16      137.99      201.75     57.52 o 
  -5   3  16    12070.68    10851.15   1432.53 o 
  -3   3  16      111.57       75.74     38.43 o 
  -1   3  16    11643.01    13007.45    359.92 o 
   1   3  16     5537.01     6189.47    491.72 o 
   3   3  16     3873.85     2282.70    864.37 o 
 -16   4  16       17.28        6.60     28.04 o 
 -14   4  16      575.01      539.90     56.34 o 
 -12   4  16       91.50       69.57     28.30 o 
 -10   4  16     1496.00     1600.84    104.00 o 
  -8   4  16      216.17      195.88     27.77 o 
  -6   4  16      603.95      690.94     87.31 o 
  -4   4  16       38.78       62.19     27.49 o 
  -2   4  16      334.47      326.90     57.47 o 
   0   4  16      154.44       91.11     53.59 o 
   2   4  16        0.95       -1.83     35.51 o 
 -17   5  16      621.49      645.36     74.40 o 
 -15   5  16     1606.21     1725.45    139.24 o 
 -13   5  16      125.67       61.51     38.91 o 
 -11   5  16     9626.76    10098.19    384.12 o 
  -9   5  16     3538.16     3501.77    193.78 o 
  -7   5  16     1647.58     1580.65    109.67 o 
  -5   5  16     3376.55     3158.24    263.12 o 
  -3   5  16      509.41      415.51     42.73 o 
  -1   5  16     5391.63     3978.25    721.50 o 
   1   5  16     2560.08     1907.93    151.40 o 
 -16   6  16     2566.40     2728.14    220.40 o 
 -14   6  16     7116.11     7194.12    278.15 o 
 -12   6  16      101.91       71.40     33.45 o 
 -10   6  16     3658.28     3302.27    368.02 o 
  -8   6  16       32.25       34.54     38.60 o 
  -6   6  16    11709.33     9876.13   2140.39 o 
  -4   6  16     9147.37     6566.55    342.09 o 
  -2   6  16     2803.29     2012.03    110.08 o 
   0   6  16     2784.91     2335.11    178.87 o 
   2   6  16      859.61     1006.22    163.46 o 
 -15   7  16      653.80      559.92     79.77 o 
 -13   7  16      560.29      540.19     52.41 o 
 -11   7  16      220.72      259.14     39.26 o 
  -9   7  16      203.17      140.38     31.98 o 
  -7   7  16      463.06      399.07    151.40 o 
  -5   7  16      141.11      132.01     60.48 o 
  -3   7  16       95.37       57.22     29.62 o 
  -1   7  16      664.18      575.63     60.96 o 
 -12   8  16      435.26      448.52     53.18 o 
 -10   8  16     3613.47     3188.68    727.53 o 
  -8   8  16      568.84      468.55     95.13 o 
  -6   8  16     3493.41     3225.62    295.43 o 
  -4   8  16     7202.46     6345.08    288.17 o 
  -2   8  16      239.46      130.47     50.91 o 
 -11   9  16     4368.85     4331.99    701.40 o 
  -9   9  16     1921.25     1654.88    223.08 o 
  -7   9  16      715.99      688.47    134.65 o 
  -5   9  16      712.04      516.97     70.88 o 
 -17   1  17       73.84       71.89     34.61 o 
 -15   1  17       13.30       61.13     35.15 o 
 -13   1  17     9313.71    10686.85    460.18 o 
 -11   1  17    10274.38    11120.72    453.89 o 
  -9   1  17     1442.43     1465.65    162.64 o 
  -7   1  17     2323.98     2134.52    216.60 o 
  -5   1  17       16.08      -15.61     25.67 o 
  -3   1  17     7489.68     7982.56    369.40 o 
  -1   1  17     6385.89     7060.24    335.29 o 
   1   1  17      366.48      230.95    105.36 o 
   3   1  17     2768.62     2581.77    131.70 o 
 -16   2  17     4592.31     5590.54    274.92 o 
 -14   2  17     2742.92     3062.24    171.57 o 
 -12   2  17     1149.32     1219.84     91.95 o 
 -10   2  17      679.09      728.91     88.37 o 
  -8   2  17     8136.14     7518.83    297.00 o 
  -6   2  17     9338.48     9267.99   1222.08 o 
  -4   2  17     1876.77     1817.30    151.47 o 
  -2   2  17      800.72      878.74     85.74 o 
   0   2  17     1482.75     1542.31     85.27 o 
   2   2  17     6748.96     7111.18    251.22 o 
 -17   3  17      161.89      163.74     53.17 o 
 -15   3  17      102.54       95.02     38.96 o 
 -13   3  17      842.70     1000.75     72.47 o 
 -11   3  17      228.73      241.81     39.57 o 
  -9   3  17     1280.53     1260.55     90.38 o 
  -7   3  17       53.74       79.30     39.80 o 
  -5   3  17       35.43       16.69     31.90 o 
  -3   3  17     2182.71     2068.11    145.41 o 
  -1   3  17     2084.29     2185.66    209.68 o 
   1   3  17       32.97       40.20     52.25 o 
 -16   4  17     9296.71    10638.51    401.10 o 
 -14   4  17       98.66      141.96     42.44 o 
 -12   4  17      255.89      350.14     50.05 o 
 -10   4  17      405.85      561.08     65.00 o 
  -8   4  17     7767.82     8621.67    345.82 o 
  -6   4  17     4787.54     4814.51    367.79 o 
  -4   4  17     4111.83     3490.87    536.60 o 
  -2   4  17     2983.94     2706.12    181.19 o 
   0   4  17       96.03       30.82     28.14 o 
 -15   5  17       12.59       60.27     34.18 o 
 -13   5  17     1005.43     1093.47     83.98 o 
 -11   5  17     5751.49     6340.56    274.09 o 
  -9   5  17      490.44      595.45     52.87 o 
  -7   5  17      751.91      792.16     56.61 o 
  -5   5  17      147.52      150.94     37.94 o 
  -3   5  17     2234.07     1721.99    104.95 o 
  -1   5  17     1071.81      807.00    135.99 o 
   1   5  17      444.04      384.86    162.79 o 
 -14   6  17      373.95      408.26     54.46 o 
 -12   6  17      397.27      338.33     53.21 o 
 -10   6  17      237.01      222.13     38.37 o 
  -8   6  17     3213.17     2790.46    201.38 o 
  -6   6  17     3059.42     2529.29    190.26 o 
  -4   6  17      307.84      161.49     43.34 o 
  -2   6  17     1139.03      830.10     70.15 o 
   0   6  17      318.15      211.40     36.63 o 
 -13   7  17     4213.39     3977.02    367.05 o 
 -11   7  17     4141.20     3910.05    326.63 o 
  -9   7  17     2675.68     2217.08    375.15 o 
  -7   7  17     2770.93     2303.59    625.70 o 
  -5   7  17      815.32      655.47     82.73 o 
  -3   7  17     6001.65     4252.61    715.47 o 
 -10   8  17      184.28      117.90     97.81 o 
  -8   8  17      573.88      504.40     74.36 o 
  -6   8  17     2701.60     2550.81    296.77 o 
  -4   8  17       15.08       20.10     28.76 o 
 -16   0  18       30.02        9.33     50.52 o 
 -14   0  18      633.09      649.27    188.15 o 
 -12   0  18     4249.15     4801.11    373.69 o 
 -10   0  18    11610.01    12046.17    828.02 o 
  -8   0  18     6493.20     6545.68   1042.39 o 
  -6   0  18      369.89      352.45    119.33 o 
  -4   0  18      316.78      214.37     84.41 o 
  -2   0  18      731.72      686.00    188.92 o 
   0   0  18     5706.74     5780.06    401.95 o 
 -17   1  18       46.13       51.72     36.14 o 
 -15   1  18     1474.05     1805.61    123.53 o 
 -13   1  18     1839.31     2085.61    165.20 o 
 -11   1  18      647.90      738.66     89.94 o 
  -9   1  18     1761.92     1621.75    154.90 o 
  -7   1  18       57.76       59.26     33.22 o 
  -5   1  18     3417.98     3419.90    182.29 o 
  -3   1  18     1435.40     1547.59    150.31 o 
  -1   1  18      253.79      251.35     99.54 o 
   1   1  18      352.39      136.44    113.74 o 
 -16   2  18       12.32       -9.64     27.90 o 
 -14   2  18       82.77       83.51     34.48 o 
 -12   2  18     1046.37     1110.97    139.53 o 
 -10   2  18     6675.85     6466.04    549.62 o 
  -8   2  18     4528.04     4211.05    194.36 o 
  -6   2  18      729.71      673.18     93.02 o 
  -4   2  18       37.96       27.67     32.10 o 
  -2   2  18     1482.76     1573.08    152.73 o 
   0   2  18     7241.44     7858.62    360.25 o 
 -15   3  18     7655.41     9140.00    377.66 o 
 -13   3  18     2761.25     3238.10    176.95 o 
 -11   3  18      187.13      172.15     47.39 o 
  -9   3  18     1961.07     2101.65    137.88 o 
  -7   3  18      992.67      959.02    106.97 o 
  -5   3  18    18219.88    17165.77   2208.15 o 
  -3   3  18    11114.70    10456.59    475.59 o 
  -1   3  18     2585.92     2418.00    265.29 o 
 -16   4  18        1.67        1.37     30.63 o 
 -14   4  18      335.52      330.37     49.07 o 
 -12   4  18      190.13      211.15     43.56 o 
 -10   4  18       94.24       90.68     35.35 o 
  -8   4  18       47.74       21.29     24.60 o 
  -6   4  18       96.90      101.48     40.71 o 
  -4   4  18       13.95       -0.05     68.33 o 
  -2   4  18      324.99      178.30     44.22 o 
   0   4  18     1084.82      826.68     77.71 o 
 -15   5  18     9368.68    10890.27    405.98 o 
 -13   5  18     5303.77     6101.73    243.48 o 
 -11   5  18      236.50      276.44     52.21 o 
  -9   5  18      830.30      901.64     66.02 o 
  -7   5  18      971.50     1056.90    162.51 o 
  -5   5  18     8860.76     7101.80   1139.53 o 
  -3   5  18     1805.77     1513.77    104.95 o 
  -1   5  18      297.81      213.75     33.80 o 
 -12   6  18     1104.35     1191.81     75.92 o 
 -10   6  18     9160.03     9177.00    558.70 o 
  -8   6  18     5005.62     4711.61    567.42 o 
  -6   6  18      411.53      357.27     94.80 o 
  -4   6  18        1.69        0.48     26.52 o 
 -11   7  18        4.13      -24.18     44.86 o 
  -9   7  18        0.51       31.08     40.13 o 
  -7   7  18       63.85       62.79     63.70 o 
  -5   7  18      470.38      294.76     98.48 o 
 -15   1  19     5221.65     6523.29    291.35 o 
 -13   1  19      835.94     1091.53    123.45 o 
 -11   1  19        4.38        8.51     42.74 o 
  -9   1  19     1155.45     1190.65    103.91 o 
  -7   1  19    13223.60    11951.24   1079.69 o 
  -5   1  19     8137.74     8389.51    517.10 o 
  -3   1  19      404.29      467.51     74.96 o 
  -1   1  19      130.82      130.50     58.84 o 
 -14   2  19     1442.51     1955.33    130.49 o 
 -12   2  19     1801.13     1958.69    133.38 o 
 -10   2  19     5710.62     5847.38    402.15 o 
  -8   2  19      219.00      192.93     64.76 o 
  -6   2  19      176.77      215.89     67.51 o 
  -4   2  19     1122.91     1162.00    100.97 o 
  -2   2  19     7846.92     8834.42    430.99 o 
 -15   3  19      233.51      209.29     51.97 o 
 -13   3  19       43.00       21.74     38.78 o 
 -11   3  19       12.66       21.64     24.48 o 
  -9   3  19       98.12       35.31     53.51 o 
  -7   3  19      404.99      429.90    107.53 o 
  -5   3  19      181.31      161.29     46.87 o 
  -3   3  19      207.69      109.55     36.58 o 
 -14   4  19     1254.69     1401.54     98.75 o 
 -12   4  19     9199.21    11073.13    406.90 o 
 -10   4  19     5257.41     6500.22    321.99 o 
  -8   4  19       74.92       42.56     50.14 o 
  -6   4  19      178.71      201.02     66.26 o 
  -4   4  19      695.74      653.65     81.73 o 
 -13   5  19      128.43      216.87     46.17 o 
 -11   5  19       32.86       16.41     46.80 o 
  -9   5  19      628.33      514.26    186.49 o 
  -7   5  19     4065.47     4145.02    316.64 o 
  -5   5  19     1257.40     1150.04    209.27 o 
 -10   6  19      724.39      854.01    109.16 o 
  -8   6  19      223.66      204.50     99.77 o 
  -6   6  19      442.22      336.98     96.55 o 
 -14   0  20     6194.66     6972.37    736.35 o 
 -12   0  20     4866.32     5600.67    373.79 o 
 -10   0  20      369.59      276.01    111.21 o 
  -8   0  20     1837.59     1749.98    490.38 o 
  -6   0  20     2876.31     2815.00    289.40 o 
  -4   0  20    11866.49    13419.81   1444.34 o 
 -13   1  20      135.57       85.65     68.87 o 
 -11   1  20     1003.26     1149.54    121.99 o 
  -9   1  20     1257.12     1310.84    135.80 o 
  -7   1  20      603.26      618.27     76.88 o 
  -5   1  20      442.30      401.09    103.58 o 
 -14   2  20     3012.87     3728.89    174.69 o 
 -12   2  20      390.03      441.41     92.56 o 
 -10   2  20       86.00      129.23     60.29 o 
  -8   2  20       73.54       83.94     63.05 o 
  -6   2  20      942.95      776.67    116.63 o 
  -4   2  20     3793.13     4039.68    242.08 o 
 -13   3  20      431.01      510.43     69.59 o 
 -11   3  20     2917.38      776.54   1434.51 o 
  -9   3  20    13978.74    15116.03    732.92 o 
  -7   3  20     4814.39     4520.00    494.38 o 
  -5   3  20      378.16      337.25     67.38 o 
 -12   4  20      211.52      223.07     43.16 o 
 -10   4  20       43.52       39.91     25.96 o 
  -8   4  20       13.12       11.88     30.37 o 
  -6   4  20       85.40       29.26     44.89 o 
 -11   1  21     6686.35     7215.82    352.74 o 
  -9   1  21     3666.30     3579.49    443.83 o 
                                                 
